# Supplementary material for: Two-fold addition reaction of silylene to C60: structural and electronic properties of a bis-adduct
Source: Beilstein J Org Chem. 2024 May 22;20:1179–88. doi: 10.3762/bjoc.20.100 (PMC11181185; doi:10.3762/bjoc.20.100)
Supplement: File 2 — Crystallographic information file of 3. [file Beilstein_J_Org_Chem-20-1179-s002.cif]

data_exp_557_autored
_audit_creation_date               2023-12-01
_audit_creation_method
;
Olex2 1.5-ac5-018
(compiled 2021.09.08 svn.r13c46975 for Rigaku Oxford Diffraction, GUI svn.r6396)
;
_shelx_SHELXL_version_number       '2018/3'
_audit_contact_author_address      ?
_audit_contact_author_email        ?
_audit_contact_author_name         ''
_audit_contact_author_phone        ?
_publ_contact_author_id_orcid      ?
_publ_section_references
;
Bourhis, L.J., Dolomanov, O.V., Gildea, R.J., Howard, J.A.K., Puschmann, H.
 (2015). Acta Cryst. A71, 59-75.

Dolomanov, O.V., Bourhis, L.J., Gildea, R.J, Howard, J.A.K. & Puschmann, H.
 (2009), J. Appl. Cryst. 42, 339-341.
;
_chemical_name_common              ?
_chemical_name_systematic          ?
_chemical_formula_moiety           'C108 H68 Si2'
_chemical_formula_sum              'C108 H68 Si2'
_chemical_formula_weight           1421.80
_chemical_melting_point            ?
_chemical_oxdiff_formula           C84Si2H34
_chemical_oxdiff_usercomment       'C60(SiDip2)2 e-type'
loop_
  _atom_type_symbol
  _atom_type_description
  _atom_type_scat_dispersion_real
  _atom_type_scat_dispersion_imag
  _atom_type_scat_source
 'C' 'C' 0.0033 0.0016 'International Tables Vol C Tables 4.2.6.8 and 6.1.1.4'
 'H' 'H' 0.0000 0.0000 'International Tables Vol C Tables 4.2.6.8 and 6.1.1.4'
 'Si' 'Si' 0.0817 0.0704 'International Tables Vol C Tables 4.2.6.8 and 6.1.1.4'

_shelx_space_group_comment
;
The symmetry employed for this shelxl refinement is uniquely defined
by the following loop, which should always be used as a source of
symmetry information in preference to the above space-group names.
They are only intended as comments.
;
_space_group_crystal_system        'monoclinic'
_space_group_IT_number             14
_space_group_name_H-M_alt          'P 1 21/n 1'
_space_group_name_Hall             '-P 2yn'
loop_
  _space_group_symop_operation_xyz
 'x, y, z'
 '-x+1/2, y+1/2, -z+1/2'
 '-x, -y, -z'
 'x-1/2, -y-1/2, z-1/2'

_cell_length_a                     18.3631(3)
_cell_length_b                     13.6696(2)
_cell_length_c                     27.6360(5)
_cell_angle_alpha                  90
_cell_angle_beta                   92.857(2)
_cell_angle_gamma                  90
_cell_volume                       6928.5(2)
_cell_formula_units_Z              4
_cell_measurement_reflns_used      25029
_cell_measurement_temperature      99.9(2)
_cell_measurement_theta_max        31.2960
_cell_measurement_theta_min        2.4150
_shelx_estimated_absorpt_T_max     0.997
_shelx_estimated_absorpt_T_min     0.983
_exptl_absorpt_coefficient_mu      0.110
_exptl_absorpt_correction_T_max    1.00000
_exptl_absorpt_correction_T_min    0.92051
_exptl_absorpt_correction_type     multi-scan
_exptl_absorpt_process_details
;
CrysAlisPro 1.171.42.35a (Rigaku Oxford Diffraction, 2021)
Empirical absorption correction using spherical harmonics,
implemented in SCALE3 ABSPACK scaling algorithm.
;
_exptl_absorpt_special_details     ?
_exptl_crystal_colour              'metallic dark black'
_exptl_crystal_density_diffrn      1.363
_exptl_crystal_density_meas        ?
_exptl_crystal_density_method      ?
_exptl_crystal_description         plate
_exptl_crystal_F_000               2976
loop_
  _exptl_crystal_face_index_h
  _exptl_crystal_face_index_k
  _exptl_crystal_face_index_l
  _exptl_crystal_face_perp_dist
 -14 -14 -15 0.0399
 -16 15 5 0.0789
 15 14 15 0.0574
 16 -15 -6 0.0289
 -2 -19 -2 0.0429
 2 0 39 0.0100
 2 19 -2 0.0832
 -2 -1 -39 0.0142

_exptl_crystal_size_max            0.16
_exptl_crystal_size_mid            0.11
_exptl_crystal_size_min            0.03
loop_
  _exptl_oxdiff_crystal_face_indexfrac_h
  _exptl_oxdiff_crystal_face_indexfrac_k
  _exptl_oxdiff_crystal_face_indexfrac_l
  _exptl_oxdiff_crystal_face_x
  _exptl_oxdiff_crystal_face_y
  _exptl_oxdiff_crystal_face_z
 -14.1797 -13.9946 -15.0946 0.2846 0.3789 0.8806
 -16.1496 14.9287 5.2677 0.4423 0.5732 -0.6898
 14.6428 13.7277 15.0608 -0.2967 -0.3946 -0.8697
 15.5033 -15.2675 -5.7381 -0.4281 -0.5545 0.7136
 -2.2758 -19.1690 -1.8009 0.1807 -0.2543 0.9501
 2.3896 0.2673 38.5600 0.5238 -0.7624 -0.3799
 2.0280 19.1806 -2.2719 -0.2365 0.3354 -0.9119
 -2.4403 -0.7353 -38.5244 -0.5183 0.7547 0.4023

_exptl_transmission_factor_max     ?
_exptl_transmission_factor_min     ?
_diffrn_reflns_av_R_equivalents    0.0321
_diffrn_reflns_av_unetI/netI       0.0400
_diffrn_reflns_Laue_measured_fraction_full  0.999
_diffrn_reflns_Laue_measured_fraction_max  0.822
_diffrn_reflns_limit_h_max         21
_diffrn_reflns_limit_h_min         -26
_diffrn_reflns_limit_k_max         19
_diffrn_reflns_limit_k_min         -19
_diffrn_reflns_limit_l_max         35
_diffrn_reflns_limit_l_min         -36
_diffrn_reflns_number              67750
_diffrn_reflns_point_group_measured_fraction_full  0.999
_diffrn_reflns_point_group_measured_fraction_max  0.822
_diffrn_reflns_theta_full          25.242
_diffrn_reflns_theta_max           31.631
_diffrn_reflns_theta_min           2.338
_diffrn_ambient_environment        N~2~
_diffrn_ambient_temperature        99.9(2)
_diffrn_detector                   'Hybrid Pixel Array Detector'
_diffrn_detector_area_resol_mean   10.0000
_diffrn_detector_type              HyPix
_diffrn_measured_fraction_theta_full  0.999
_diffrn_measured_fraction_theta_max  0.822
_diffrn_measurement_details
;
List of Runs (angles in degrees, time in seconds):

  # Type    Start    End  Width  t~exp~   \w     \q     \k     \f   Frames
--------------------------------------------------------------------------
  1  \w    -28.00  14.00   0.50   80.00    --    7.86 -28.00  31.00   84
  2  \w     -6.00  84.00   0.50   80.00    --    7.86  28.00-167.00  180
  3  \w    -17.00  41.00   0.50   80.00    --    7.86 -99.00   0.00  116
  4  \w      2.00  74.00   0.50   80.00    --    7.86  57.00 -90.00  144
  5  \w    -47.00 -22.00   0.50   80.00    --   -8.48 -38.00-150.00   50
;
_diffrn_measurement_device         'four-circle diffractometer'
_diffrn_measurement_device_type    'XtaLAB Synergy R, DW system, HyPix'
_diffrn_measurement_method         '\w scans'
_diffrn_orient_matrix_type        
 'CrysAlisPro convention (1999,Acta A55,543-557)'
_diffrn_orient_matrix_UB_11        -0.0291990000
_diffrn_orient_matrix_UB_12        -0.0074120000
_diffrn_orient_matrix_UB_13        0.0154445000
_diffrn_orient_matrix_UB_21        -0.0248907000
_diffrn_orient_matrix_UB_22        0.0179455000
_diffrn_orient_matrix_UB_23        -0.0183549000
_diffrn_orient_matrix_UB_31        -0.0047842000
_diffrn_orient_matrix_UB_32        -0.0481295000
_diffrn_orient_matrix_UB_33        -0.0092220000
_diffrn_radiation_monochromator    mirror
_diffrn_radiation_probe            x-ray
_diffrn_radiation_type             'Mo K\a'
_diffrn_radiation_wavelength       0.71073
_diffrn_source                     'Rotating-anode X-ray tube'
_diffrn_source_type                'Rigaku (Mo) X-ray Source'
_reflns_Friedel_coverage           0.000
_reflns_Friedel_fraction_full      .
_reflns_Friedel_fraction_max       .
_reflns_number_gt                  14459
_reflns_number_total               19176
_reflns_special_details
;
 Reflections were merged by SHELXL according to the crystal
 class for the calculation of statistics and refinement.
 
 _reflns_Friedel_fraction is defined as the number of unique
 Friedel pairs measured divided by the number that would be
 possible theoretically, ignoring centric projections and
 systematic absences.
;
_reflns_threshold_expression       'I > 2\s(I)'
_computing_cell_refinement         'CrysAlisPro 1.171.42.35a (Rigaku OD, 2021)'
_computing_data_collection         'CrysAlisPro 1.171.42.35a (Rigaku OD, 2021)'
_computing_data_reduction          'CrysAlisPro 1.171.42.35a (Rigaku OD, 2021)'
_computing_molecular_graphics      'Olex2 1.5-ac5-018 (Dolomanov et al., 2009)'
_computing_publication_material    'Olex2 1.5-ac5-018 (Dolomanov et al., 2009)'
_computing_structure_refinement   
 'olex2.refine 1.5-ac5-018 (Bourhis et al., 2015)'
_computing_structure_solution     
 'olex2.solve 1.5-ac5-018 (Bourhis et al., 2015)'
_refine_diff_density_max           0.485
_refine_diff_density_min           -0.399
_refine_diff_density_rms           0.060
_refine_ls_extinction_coef         .
_refine_ls_extinction_method       none
_refine_ls_goodness_of_fit_ref     1.027
_refine_ls_hydrogen_treatment      constr
_refine_ls_matrix_type             full
_refine_ls_number_parameters       1007
_refine_ls_number_reflns           19176
_refine_ls_number_restraints       0
_refine_ls_R_factor_all            0.0726
_refine_ls_R_factor_gt             0.0493
_refine_ls_restrained_S_all        1.027
_refine_ls_shift/su_max            0.001
_refine_ls_shift/su_mean           0.000
_refine_ls_structure_factor_coef   Fsqd
_refine_ls_weighting_details      
 'w=1/[\s^2^(Fo^2^)+(0.0641P)^2^+3.7052P] where P=(Fo^2^+2Fc^2^)/3'
_refine_ls_weighting_scheme        calc
_refine_ls_wR_factor_gt            0.1182
_refine_ls_wR_factor_ref           0.1283
_refine_special_details            ?
_olex2_refinement_description
;
1. Fixed Uiso
 At 1.2 times of:
  All C(H) groups
 At 1.5 times of:
  All C(H,H,H) groups
2.a Ternary CH refined with riding coordinates:
 C106(H106), C109(H109), C126(H126), C129(H129), C146(H146), C149(H149),
 C166(H166), C169(H169)
2.b Aromatic/amide H refined with riding coordinates:
 C102(H102), C103(H103), C104(H104), C122(H122), C123(H123), C124(H124),
 C142(H142), C143(H143), C144(H144), C162(H162), C163(H163), C164(H164)
2.c Idealised Me refined as rotating group:
 C107(H10A,H10B,H10C), C108(H10D,H10E,H10F), C110(H11A,H11B,H11C), C111(H11D,
 H11E,H11F), C127(H12A,H12B,H12C), C128(H12D,H12E,H12F), C130(H13A,H13B,H13C),
 C131(H13D,H13E,H13F), C147(H14A,H14B,H14C), C148(H14D,H14E,H14F), C150(H15A,
 H15B,H15C), C151(H15D,H15E,H15F), C167(H16A,H16B,H16C), C168(H16D,H16E,H16F),
 C170(H17A,H17B,H17C), C171(H17D,H17E,H17F)
;
_atom_sites_solution_hydrogens     geom
_atom_sites_solution_primary       iterative
_atom_sites_solution_secondary     ?
loop_
  _atom_site_label
  _atom_site_type_symbol
  _atom_site_fract_x
  _atom_site_fract_y
  _atom_site_fract_z
  _atom_site_U_iso_or_equiv
  _atom_site_adp_type
  _atom_site_occupancy
  _atom_site_site_symmetry_order
  _atom_site_calc_flag
  _atom_site_refinement_flags_posn
  _atom_site_refinement_flags_adp
  _atom_site_refinement_flags_occupancy
  _atom_site_disorder_assembly
  _atom_site_disorder_group
 Si1 Si 0.53173(2) 0.20855(3) 0.88762(2) 0.01322(9) Uani 1 1 d . . . . .
 Si2 Si 0.54025(2) 0.20609(3) 0.61233(2) 0.01139(8) Uani 1 1 d . . . . .
 C1 C 0.54207(8) 0.31574(10) 0.84540(5) 0.0123(3) Uani 1 1 d . . . . .
 C2 C 0.53870(8) 0.42215(11) 0.85753(5) 0.0134(3) Uani 1 1 d . . . . .
 C3 C 0.58926(8) 0.47456(11) 0.82880(6) 0.0142(3) Uani 1 1 d . . . . .
 C4 C 0.61620(7) 0.40800(10) 0.79329(5) 0.0123(3) Uani 1 1 d . . . . .
 C5 C 0.58245(7) 0.31499(10) 0.79968(5) 0.0116(3) Uani 1 1 d . . . . .
 C6 C 0.56209(7) 0.26067(10) 0.75892(5) 0.0105(3) Uani 1 1 d . . . . .
 C7 C 0.49144(7) 0.21046(9) 0.75518(5) 0.0104(3) Uani 1 1 d . . . . .
 C8 C 0.44432(8) 0.21611(10) 0.79236(5) 0.0114(3) Uani 1 1 d . . . . .
 C9 C 0.46422(8) 0.25936(10) 0.84081(5) 0.0124(3) Uani 1 1 d . . . . .
 C10 C 0.40013(8) 0.32344(11) 0.84993(5) 0.0135(3) Uani 1 1 d . . . . .
 C11 C 0.40522(8) 0.41793(11) 0.86771(6) 0.0149(3) Uani 1 1 d . . . . .
 C12 C 0.47637(8) 0.46873(11) 0.87143(6) 0.0152(3) Uani 1 1 d . . . . .
 C13 C 0.46378(9) 0.56990(11) 0.85845(6) 0.0174(3) Uani 1 1 d . . . . .
 C14 C 0.51409(9) 0.62226(11) 0.83251(6) 0.0175(3) Uani 1 1 d . . . . .
 C15 C 0.57856(8) 0.57304(11) 0.81707(6) 0.0160(3) Uani 1 1 d . . . . .
 C16 C 0.59355(8) 0.60789(11) 0.76893(6) 0.0165(3) Uani 1 1 d . . . . .
 C17 C 0.61884(8) 0.54317(10) 0.73469(6) 0.0145(3) Uani 1 1 d . . . . .
 C18 C 0.63143(7) 0.44107(10) 0.74691(5) 0.0125(3) Uani 1 1 d . . . . .
 C19 C 0.61244(7) 0.38267(10) 0.70513(5) 0.0120(3) Uani 1 1 d . . . . .
 C20 C 0.57822(7) 0.29366(10) 0.71128(5) 0.0107(3) Uani 1 1 d . . . . .
 C21 C 0.52397(7) 0.25079(10) 0.67512(5) 0.0107(3) Uani 1 1 d . . . . .
 C22 C 0.46500(8) 0.21470(9) 0.70565(5) 0.0105(3) Uani 1 1 d . . . . .
 C23 C 0.39113(8) 0.22700(10) 0.69408(5) 0.0118(3) Uani 1 1 d . . . . .
 C24 C 0.34246(7) 0.23705(10) 0.73253(6) 0.0122(3) Uani 1 1 d . . . . .
 C25 C 0.36835(8) 0.23182(10) 0.78083(5) 0.0121(3) Uani 1 1 d . . . . .
 C26 C 0.34084(8) 0.29830(11) 0.81621(6) 0.0138(3) Uani 1 1 d . . . . .
 C27 C 0.28678(8) 0.36617(11) 0.80283(6) 0.0146(3) Uani 1 1 d . . . . .
 C28 C 0.29167(8) 0.46415(11) 0.82148(6) 0.0164(3) Uani 1 1 d . . . . .
 C29 C 0.35053(8) 0.48948(11) 0.85305(6) 0.0167(3) Uani 1 1 d . . . . .
 C30 C 0.38637(9) 0.58323(11) 0.84752(6) 0.0182(3) Uani 1 1 d . . . . .
 C31 C 0.36237(9) 0.64752(11) 0.81109(6) 0.0194(3) Uani 1 1 d . . . . .
 C32 C 0.41487(9) 0.70119(10) 0.78370(6) 0.0196(3) Uani 1 1 d . . . . .
 C33 C 0.48927(9) 0.68845(10) 0.79392(6) 0.0187(3) Uani 1 1 d . . . . .
 C34 C 0.53851(9) 0.67998(10) 0.75482(6) 0.0179(3) Uani 1 1 d . . . . .
 C35 C 0.51167(9) 0.68427(10) 0.70685(6) 0.0178(3) Uani 1 1 d . . . . .
 C36 C 0.53880(8) 0.61801(10) 0.67087(6) 0.0156(3) Uani 1 1 d . . . . .
 C37 C 0.59103(8) 0.54760(10) 0.68467(6) 0.0143(3) Uani 1 1 d . . . . .
 C38 C 0.58638(8) 0.44916(10) 0.66583(5) 0.0120(3) Uani 1 1 d . . . . .
 C39 C 0.52886(8) 0.42296(10) 0.63428(5) 0.0117(3) Uani 1 1 d . . . . .
 C40 C 0.49552(8) 0.32322(10) 0.63138(5) 0.0118(3) Uani 1 1 d . . . . .
 C41 C 0.41553(8) 0.34345(10) 0.62850(5) 0.0122(3) Uani 1 1 d . . . . .
 C42 C 0.36578(8) 0.29369(10) 0.65475(5) 0.0129(3) Uani 1 1 d . . . . .
 C43 C 0.30150(8) 0.34325(11) 0.67035(6) 0.0141(3) Uani 1 1 d . . . . .
 C44 C 0.28674(8) 0.30852(10) 0.71821(6) 0.0142(3) Uani 1 1 d . . . . .
 C45 C 0.25922(8) 0.37112(11) 0.75257(6) 0.0156(3) Uani 1 1 d . . . . .
 C46 C 0.24665(8) 0.47314(11) 0.74059(6) 0.0168(3) Uani 1 1 d . . . . .
 C47 C 0.26735(8) 0.53063(11) 0.78311(6) 0.0174(3) Uani 1 1 d . . . . .
 C48 C 0.30206(9) 0.62007(11) 0.77794(6) 0.0192(3) Uani 1 1 d . . . . .
 C49 C 0.31705(8) 0.65579(11) 0.73038(6) 0.0184(3) Uani 1 1 d . . . . .
 C50 C 0.38700(9) 0.70599(10) 0.73372(6) 0.0188(3) Uani 1 1 d . . . . .
 C51 C 0.43419(9) 0.69814(10) 0.69609(6) 0.0180(3) Uani 1 1 d . . . . .
 C52 C 0.41353(8) 0.64048(10) 0.65359(6) 0.0166(3) Uani 1 1 d . . . . .
 C53 C 0.47863(8) 0.59070(11) 0.63854(6) 0.0152(3) Uani 1 1 d . . . . .
 C54 C 0.47362(8) 0.49470(11) 0.62139(5) 0.0134(3) Uani 1 1 d . . . . .
 C55 C 0.40364(8) 0.44558(10) 0.61768(5) 0.0137(3) Uani 1 1 d . . . . .
 C56 C 0.34099(8) 0.49389(11) 0.63145(6) 0.0153(3) Uani 1 1 d . . . . .
 C57 C 0.28855(8) 0.44155(11) 0.65857(6) 0.0152(3) Uani 1 1 d . . . . .
 C58 C 0.26116(8) 0.50751(11) 0.69461(6) 0.0167(3) Uani 1 1 d . . . . .
 C59 C 0.29717(8) 0.60125(11) 0.68944(6) 0.0172(3) Uani 1 1 d . . . . .
 C60 C 0.34647(8) 0.59314(11) 0.65031(6) 0.0166(3) Uani 1 1 d . . . . .
 C100 C 0.50218(8) 0.24384(11) 0.94976(6) 0.0166(3) Uani 1 1 d . . . . .
 C101 C 0.42786(9) 0.24317(12) 0.96235(6) 0.0184(3) Uani 1 1 d . . . . .
 C102 C 0.40838(10) 0.29427(14) 1.00325(7) 0.0256(4) Uani 1 1 d . . . . .
 H102 H 0.358842 0.294249 1.011650 0.031 Uiso 1 1 calc R U . . .
 C103 C 0.45922(11) 0.34513(15) 1.03201(7) 0.0314(4) Uani 1 1 d . . . . .
 H103 H 0.444155 0.382893 1.058580 0.038 Uiso 1 1 calc R U . . .
 C104 C 0.53200(10) 0.34067(15) 1.02185(7) 0.0298(4) Uani 1 1 d . . . . .
 H104 H 0.567283 0.372531 1.042639 0.036 Uiso 1 1 calc R U . . .
 C105 C 0.55424(9) 0.28989(13) 0.98142(6) 0.0215(3) Uani 1 1 d . . . . .
 C106 C 0.63522(9) 0.28339(15) 0.97364(7) 0.0265(4) Uani 1 1 d . . . . .
 H106 H 0.641016 0.247321 0.942591 0.032 Uiso 1 1 calc R U . . .
 C107 C 0.67421(11) 0.22366(19) 1.01410(8) 0.0404(5) Uani 1 1 d . . . . .
 H10A H 0.667868 0.255658 1.045346 0.061 Uiso 1 1 calc R U . . .
 H10B H 0.726287 0.219464 1.008169 0.061 Uiso 1 1 calc R U . . .
 H10C H 0.653392 0.157684 1.014659 0.061 Uiso 1 1 calc R U . . .
 C108 C 0.67067(12) 0.38308(19) 0.96851(9) 0.0467(6) Uani 1 1 d . . . . .
 H10D H 0.646513 0.418377 0.941335 0.070 Uiso 1 1 calc R U . . .
 H10E H 0.722426 0.374594 0.962456 0.070 Uiso 1 1 calc R U . . .
 H10F H 0.665942 0.420541 0.998423 0.070 Uiso 1 1 calc R U . . .
 C109 C 0.36769(9) 0.18295(13) 0.93634(6) 0.0217(3) Uani 1 1 d . . . . .
 H109 H 0.383627 0.166025 0.903291 0.026 Uiso 1 1 calc R U . . .
 C110 C 0.29430(9) 0.23731(16) 0.93086(7) 0.0298(4) Uani 1 1 d . . . . .
 H11A H 0.272890 0.242224 0.962552 0.045 Uiso 1 1 calc R U . . .
 H11B H 0.261070 0.201207 0.908494 0.045 Uiso 1 1 calc R U . . .
 H11C H 0.302225 0.303101 0.918054 0.045 Uiso 1 1 calc R U . . .
 C111 C 0.35639(11) 0.08748(14) 0.96434(7) 0.0326(4) Uani 1 1 d . . . . .
 H11D H 0.340650 0.102815 0.996843 0.049 Uiso 1 1 calc R U . . .
 H11E H 0.402312 0.050897 0.966960 0.049 Uiso 1 1 calc R U . . .
 H11F H 0.318994 0.047834 0.947063 0.049 Uiso 1 1 calc R U . . .
 C120 C 0.58646(8) 0.10152(11) 0.86542(6) 0.0159(3) Uani 1 1 d . . . . .
 C121 C 0.65719(8) 0.11162(11) 0.84674(6) 0.0178(3) Uani 1 1 d . . . . .
 C122 C 0.68581(9) 0.03348(13) 0.82109(7) 0.0239(4) Uani 1 1 d . . . . .
 H122 H 0.732931 0.039710 0.808709 0.029 Uiso 1 1 calc R U . . .
 C123 C 0.64728(10) -0.05295(13) 0.81321(7) 0.0273(4) Uani 1 1 d . . . . .
 H123 H 0.666774 -0.103598 0.794191 0.033 Uiso 1 1 calc R U . . .
 C124 C 0.58038(10) -0.06472(12) 0.83322(7) 0.0243(4) Uani 1 1 d . . . . .
 H124 H 0.554656 -0.124590 0.828716 0.029 Uiso 1 1 calc R U . . .
 C125 C 0.55008(9) 0.01049(11) 0.86006(6) 0.0185(3) Uani 1 1 d . . . . .
 C126 C 0.48011(9) -0.01002(12) 0.88486(6) 0.0204(3) Uani 1 1 d . . . . .
 H126 H 0.468054 0.049431 0.903967 0.024 Uiso 1 1 calc R U . . .
 C127 C 0.49156(12) -0.09522(16) 0.92057(9) 0.0398(5) Uani 1 1 d . . . . .
 H12A H 0.447753 -0.103611 0.938990 0.060 Uiso 1 1 calc R U . . .
 H12B H 0.533363 -0.081072 0.942903 0.060 Uiso 1 1 calc R U . . .
 H12C H 0.500884 -0.155388 0.902617 0.060 Uiso 1 1 calc R U . . .
 C128 C 0.41535(10) -0.03077(15) 0.84929(7) 0.0305(4) Uani 1 1 d . . . . .
 H12D H 0.424911 -0.090296 0.830895 0.046 Uiso 1 1 calc R U . . .
 H12E H 0.408505 0.024480 0.826925 0.046 Uiso 1 1 calc R U . . .
 H12F H 0.371186 -0.039755 0.867288 0.046 Uiso 1 1 calc R U . . .
 C129 C 0.70780(8) 0.19843(12) 0.85682(6) 0.0190(3) Uani 1 1 d . . . . .
 H129 H 0.678024 0.254395 0.868189 0.023 Uiso 1 1 calc R U . . .
 C130 C 0.74876(9) 0.23241(12) 0.81265(7) 0.0214(3) Uani 1 1 d . . . . .
 H13A H 0.784480 0.182579 0.804451 0.032 Uiso 1 1 calc R U . . .
 H13B H 0.773977 0.294090 0.820303 0.032 Uiso 1 1 calc R U . . .
 H13C H 0.713930 0.242208 0.785046 0.032 Uiso 1 1 calc R U . . .
 C131 C 0.76409(10) 0.17084(16) 0.89763(7) 0.0307(4) Uani 1 1 d . . . . .
 H13D H 0.738708 0.148843 0.926032 0.046 Uiso 1 1 calc R U . . .
 H13E H 0.794139 0.228054 0.906305 0.046 Uiso 1 1 calc R U . . .
 H13F H 0.795295 0.118051 0.886541 0.046 Uiso 1 1 calc R U . . .
 C140 C 0.47317(8) 0.10556(11) 0.59524(6) 0.0150(3) Uani 1 1 d . . . . .
 C141 C 0.43221(9) 0.11579(11) 0.55080(6) 0.0191(3) Uani 1 1 d . . . . .
 C142 C 0.37093(10) 0.05698(14) 0.54090(7) 0.0295(4) Uani 1 1 d . . . . .
 H142 H 0.342997 0.065416 0.511330 0.035 Uiso 1 1 calc R U . . .
 C143 C 0.35053(11) -0.01306(15) 0.57347(8) 0.0360(5) Uani 1 1 d . . . . .
 H143 H 0.307877 -0.051067 0.566869 0.043 Uiso 1 1 calc R U . . .
 C144 C 0.39252(11) -0.02771(13) 0.61585(7) 0.0298(4) Uani 1 1 d . . . . .
 H144 H 0.379331 -0.078119 0.637401 0.036 Uiso 1 1 calc R U . . .
 C145 C 0.45379(9) 0.02967(11) 0.62778(6) 0.0191(3) Uani 1 1 d . . . . .
 C146 C 0.49861(9) 0.00084(11) 0.67346(6) 0.0201(3) Uani 1 1 d . . . . .
 H146 H 0.531967 0.056342 0.682661 0.024 Uiso 1 1 calc R U . . .
 C147 C 0.54545(11) -0.08904(12) 0.66302(7) 0.0266(4) Uani 1 1 d . . . . .
 H14A H 0.513683 -0.144164 0.653638 0.040 Uiso 1 1 calc R U . . .
 H14B H 0.575263 -0.106287 0.692177 0.040 Uiso 1 1 calc R U . . .
 H14C H 0.577311 -0.074024 0.636596 0.040 Uiso 1 1 calc R U . . .
 C148 C 0.45213(11) -0.02201(12) 0.71679(7) 0.0262(4) Uani 1 1 d . . . . .
 H14D H 0.426225 -0.083927 0.711051 0.039 Uiso 1 1 calc R U . . .
 H14E H 0.416726 0.030700 0.720683 0.039 Uiso 1 1 calc R U . . .
 H14F H 0.483815 -0.027365 0.746274 0.039 Uiso 1 1 calc R U . . .
 C149 C 0.45406(9) 0.18706(12) 0.51244(6) 0.0203(3) Uani 1 1 d . . . . .
 H149 H 0.499709 0.220498 0.524818 0.024 Uiso 1 1 calc R U . . .
 C150 C 0.39643(12) 0.26595(15) 0.50209(8) 0.0355(5) Uani 1 1 d . . . . .
 H15A H 0.350723 0.235195 0.490282 0.053 Uiso 1 1 calc R U . . .
 H15B H 0.413316 0.310977 0.477430 0.053 Uiso 1 1 calc R U . . .
 H15C H 0.388294 0.302271 0.531909 0.053 Uiso 1 1 calc R U . . .
 C151 C 0.47108(12) 0.13420(15) 0.46569(7) 0.0335(4) Uani 1 1 d . . . . .
 H15D H 0.485807 0.182038 0.441638 0.050 Uiso 1 1 calc R U . . .
 H15E H 0.427560 0.099196 0.453126 0.050 Uiso 1 1 calc R U . . .
 H15F H 0.510786 0.087435 0.472279 0.050 Uiso 1 1 calc R U . . .
 C160 C 0.63523(8) 0.23478(11) 0.59378(5) 0.0141(3) Uani 1 1 d . . . . .
 C161 C 0.69265(8) 0.18015(12) 0.61648(6) 0.0174(3) Uani 1 1 d . . . . .
 C162 C 0.76452(9) 0.21388(14) 0.61566(7) 0.0242(4) Uani 1 1 d . . . . .
 H162 H 0.802793 0.177332 0.631412 0.029 Uiso 1 1 calc R U . . .
 C163 C 0.78022(9) 0.29963(14) 0.59219(7) 0.0257(4) Uani 1 1 d . . . . .
 H163 H 0.828791 0.323743 0.593119 0.031 Uiso 1 1 calc R U . . .
 C164 C 0.72503(9) 0.35069(13) 0.56720(6) 0.0224(3) Uani 1 1 d . . . . .
 H164 H 0.736745 0.408293 0.549999 0.027 Uiso 1 1 calc R U . . .
 C165 C 0.65267(8) 0.31944(11) 0.56673(6) 0.0169(3) Uani 1 1 d . . . . .
 C166 C 0.59776(9) 0.37180(12) 0.53283(6) 0.0182(3) Uani 1 1 d . . . . .
 H166 H 0.547819 0.357228 0.543792 0.022 Uiso 1 1 calc R U . . .
 C167 C 0.60328(10) 0.33009(14) 0.48142(6) 0.0268(4) Uani 1 1 d . . . . .
 H16A H 0.649589 0.350360 0.468370 0.040 Uiso 1 1 calc R U . . .
 H16B H 0.562720 0.354851 0.460507 0.040 Uiso 1 1 calc R U . . .
 H16C H 0.601058 0.258510 0.482636 0.040 Uiso 1 1 calc R U . . .
 C168 C 0.60670(10) 0.48316(13) 0.53096(7) 0.0270(4) Uani 1 1 d . . . . .
 H16D H 0.608933 0.509514 0.563979 0.041 Uiso 1 1 calc R U . . .
 H16E H 0.565070 0.511874 0.512481 0.041 Uiso 1 1 calc R U . . .
 H16F H 0.651824 0.499320 0.515224 0.041 Uiso 1 1 calc R U . . .
 C169 C 0.67831(9) 0.08212(12) 0.63983(6) 0.0194(3) Uani 1 1 d . . . . .
 H169 H 0.624685 0.069497 0.636110 0.023 Uiso 1 1 calc R U . . .
 C170 C 0.71670(10) 0.00125(13) 0.61243(7) 0.0291(4) Uani 1 1 d . . . . .
 H17A H 0.703994 -0.062615 0.625746 0.044 Uiso 1 1 calc R U . . .
 H17B H 0.769596 0.010718 0.615995 0.044 Uiso 1 1 calc R U . . .
 H17C H 0.701075 0.003889 0.578032 0.044 Uiso 1 1 calc R U . . .
 C171 C 0.69969(10) 0.07896(14) 0.69392(7) 0.0267(4) Uani 1 1 d . . . . .
 H17D H 0.752147 0.091047 0.698815 0.040 Uiso 1 1 calc R U . . .
 H17E H 0.687983 0.014438 0.706898 0.040 Uiso 1 1 calc R U . . .
 H17F H 0.672672 0.129355 0.710759 0.040 Uiso 1 1 calc R U . . .

loop_
  _atom_site_aniso_label
  _atom_site_aniso_U_11
  _atom_site_aniso_U_22
  _atom_site_aniso_U_33
  _atom_site_aniso_U_23
  _atom_site_aniso_U_13
  _atom_site_aniso_U_12
 Si1 0.01193(18) 0.01766(19) 0.0101(2) 0.00206(15) 0.00075(14) -0.00026(15)
 Si2 0.01215(17) 0.01251(17) 0.00958(19) -0.00101(14) 0.00108(14) 0.00110(14)
 C1 0.0100(6) 0.0162(7) 0.0106(7) -0.0007(5) 0.0002(5) -0.0005(5)
 C2 0.0140(6) 0.0173(7) 0.0088(7) -0.0025(5) -0.0013(5) -0.0019(5)
 C3 0.0115(6) 0.0172(7) 0.0135(7) -0.0030(5) -0.0027(5) -0.0028(5)
 C4 0.0076(6) 0.0165(7) 0.0125(7) -0.0003(5) -0.0016(5) -0.0009(5)
 C5 0.0089(6) 0.0141(6) 0.0118(7) 0.0016(5) 0.0000(5) 0.0014(5)
 C6 0.0086(6) 0.0109(6) 0.0122(7) 0.0016(5) 0.0015(5) 0.0027(5)
 C7 0.0116(6) 0.0079(6) 0.0118(7) 0.0002(5) 0.0004(5) 0.0015(5)
 C8 0.0126(6) 0.0088(6) 0.0128(7) 0.0020(5) 0.0006(5) -0.0012(5)
 C9 0.0104(6) 0.0149(6) 0.0121(7) 0.0008(5) 0.0015(5) -0.0007(5)
 C10 0.0127(6) 0.0162(7) 0.0121(7) 0.0018(5) 0.0042(5) -0.0001(5)
 C11 0.0140(6) 0.0201(7) 0.0109(7) -0.0016(5) 0.0045(5) 0.0009(5)
 C12 0.0174(7) 0.0182(7) 0.0100(7) -0.0047(5) 0.0015(5) -0.0010(6)
 C13 0.0209(7) 0.0171(7) 0.0144(8) -0.0074(5) 0.0018(6) 0.0007(6)
 C14 0.0210(7) 0.0136(7) 0.0178(8) -0.0079(6) -0.0004(6) -0.0024(6)
 C15 0.0156(7) 0.0155(7) 0.0166(8) -0.0042(5) -0.0017(6) -0.0058(5)
 C16 0.0146(7) 0.0144(7) 0.0205(8) -0.0016(6) 0.0002(6) -0.0072(5)
 C17 0.0107(6) 0.0144(6) 0.0184(8) 0.0019(5) 0.0005(5) -0.0049(5)
 C18 0.0069(6) 0.0155(6) 0.0151(7) 0.0002(5) 0.0003(5) -0.0016(5)
 C19 0.0088(6) 0.0153(6) 0.0122(7) 0.0011(5) 0.0026(5) 0.0009(5)
 C20 0.0088(6) 0.0127(6) 0.0105(7) 0.0002(5) 0.0012(5) 0.0028(5)
 C21 0.0106(6) 0.0111(6) 0.0105(7) 0.0001(5) 0.0010(5) 0.0008(5)
 C22 0.0135(6) 0.0072(6) 0.0108(7) -0.0007(5) 0.0016(5) 0.0000(5)
 C23 0.0125(6) 0.0098(6) 0.0131(7) -0.0010(5) -0.0002(5) -0.0025(5)
 C24 0.0100(6) 0.0112(6) 0.0155(7) 0.0004(5) 0.0002(5) -0.0030(5)
 C25 0.0109(6) 0.0108(6) 0.0147(7) 0.0018(5) 0.0025(5) -0.0023(5)
 C26 0.0111(6) 0.0160(6) 0.0146(7) 0.0019(5) 0.0038(5) -0.0017(5)
 C27 0.0102(6) 0.0175(7) 0.0165(8) 0.0008(5) 0.0042(5) -0.0004(5)
 C28 0.0117(6) 0.0192(7) 0.0192(8) -0.0017(6) 0.0081(6) 0.0024(5)
 C29 0.0166(7) 0.0193(7) 0.0147(8) -0.0029(6) 0.0070(6) 0.0027(6)
 C30 0.0196(7) 0.0181(7) 0.0174(8) -0.0070(6) 0.0056(6) 0.0032(6)
 C31 0.0214(7) 0.0141(7) 0.0232(9) -0.0066(6) 0.0052(6) 0.0057(6)
 C32 0.0255(8) 0.0086(6) 0.0248(9) -0.0048(6) 0.0038(7) 0.0031(6)
 C33 0.0247(8) 0.0094(6) 0.0222(8) -0.0059(5) 0.0027(6) -0.0018(6)
 C34 0.0210(7) 0.0093(6) 0.0233(9) -0.0019(5) 0.0009(6) -0.0042(5)
 C35 0.0208(7) 0.0085(6) 0.0243(9) 0.0020(5) 0.0029(6) -0.0036(5)
 C36 0.0181(7) 0.0101(6) 0.0188(8) 0.0041(5) 0.0031(6) -0.0038(5)
 C37 0.0126(6) 0.0135(6) 0.0170(8) 0.0027(5) 0.0036(5) -0.0045(5)
 C38 0.0115(6) 0.0124(6) 0.0123(7) 0.0023(5) 0.0034(5) -0.0007(5)
 C39 0.0130(6) 0.0130(6) 0.0093(7) 0.0020(5) 0.0036(5) -0.0004(5)
 C40 0.0125(6) 0.0129(6) 0.0099(7) 0.0010(5) 0.0006(5) 0.0002(5)
 C41 0.0133(6) 0.0141(6) 0.0089(7) -0.0011(5) -0.0019(5) 0.0015(5)
 C42 0.0124(6) 0.0133(6) 0.0126(7) -0.0007(5) -0.0034(5) -0.0012(5)
 C43 0.0098(6) 0.0163(7) 0.0158(8) 0.0000(5) -0.0031(5) -0.0023(5)
 C44 0.0085(6) 0.0153(7) 0.0187(8) 0.0007(5) -0.0007(5) -0.0027(5)
 C45 0.0079(6) 0.0185(7) 0.0204(8) 0.0014(6) 0.0013(5) -0.0012(5)
 C46 0.0075(6) 0.0192(7) 0.0237(9) 0.0006(6) 0.0022(6) 0.0040(5)
 C47 0.0111(6) 0.0194(7) 0.0220(8) -0.0012(6) 0.0053(6) 0.0063(5)
 C48 0.0170(7) 0.0156(7) 0.0254(9) -0.0019(6) 0.0040(6) 0.0088(6)
 C49 0.0171(7) 0.0124(6) 0.0259(9) 0.0012(6) 0.0038(6) 0.0080(6)
 C50 0.0223(8) 0.0081(6) 0.0260(9) 0.0005(6) 0.0023(6) 0.0040(6)
 C51 0.0222(7) 0.0078(6) 0.0242(9) 0.0032(5) 0.0015(6) 0.0009(5)
 C52 0.0201(7) 0.0110(6) 0.0185(8) 0.0055(5) 0.0007(6) 0.0024(5)
 C53 0.0169(7) 0.0137(6) 0.0152(8) 0.0067(5) 0.0023(6) -0.0002(5)
 C54 0.0142(6) 0.0155(6) 0.0104(7) 0.0039(5) 0.0014(5) 0.0011(5)
 C55 0.0148(7) 0.0148(6) 0.0112(7) 0.0022(5) -0.0017(5) -0.0001(5)
 C56 0.0142(7) 0.0155(7) 0.0157(8) 0.0039(5) -0.0039(6) 0.0028(5)
 C57 0.0098(6) 0.0178(7) 0.0177(8) 0.0020(6) -0.0036(5) 0.0014(5)
 C58 0.0087(6) 0.0186(7) 0.0227(8) 0.0023(6) -0.0020(6) 0.0042(5)
 C59 0.0132(7) 0.0155(7) 0.0230(9) 0.0041(6) 0.0005(6) 0.0073(5)
 C60 0.0171(7) 0.0138(7) 0.0187(8) 0.0046(5) -0.0013(6) 0.0054(5)
 C100 0.0167(7) 0.0223(7) 0.0109(7) 0.0022(6) 0.0022(6) -0.0024(6)
 C101 0.0171(7) 0.0260(8) 0.0123(8) 0.0021(6) 0.0020(6) -0.0021(6)
 C102 0.0206(8) 0.0378(10) 0.0185(9) -0.0025(7) 0.0040(6) -0.0010(7)
 C103 0.0316(9) 0.0448(11) 0.0182(9) -0.0108(8) 0.0040(7) -0.0027(8)
 C104 0.0284(9) 0.0433(11) 0.0175(9) -0.0076(7) 0.0003(7) -0.0090(8)
 C105 0.0202(7) 0.0309(8) 0.0133(8) 0.0016(6) 0.0006(6) -0.0048(7)
 C106 0.0174(7) 0.0470(11) 0.0150(8) 0.0016(7) -0.0004(6) -0.0096(7)
 C107 0.0235(9) 0.0703(15) 0.0272(11) 0.0154(10) 0.0002(8) -0.0028(9)
 C108 0.0341(11) 0.0591(14) 0.0470(14) 0.0119(11) 0.0011(10) -0.0211(10)
 C109 0.0183(7) 0.0311(9) 0.0161(8) -0.0008(6) 0.0045(6) -0.0066(6)
 C110 0.0160(7) 0.0503(11) 0.0234(10) -0.0032(8) 0.0047(7) -0.0046(8)
 C111 0.0379(10) 0.0345(10) 0.0269(10) 0.0001(8) 0.0148(8) -0.0116(8)
 C120 0.0155(7) 0.0198(7) 0.0124(7) 0.0041(5) -0.0004(6) 0.0031(6)
 C121 0.0157(7) 0.0213(7) 0.0162(8) 0.0055(6) 0.0004(6) 0.0038(6)
 C122 0.0213(8) 0.0249(8) 0.0261(9) 0.0033(7) 0.0061(7) 0.0066(6)
 C123 0.0316(9) 0.0206(8) 0.0301(10) 0.0000(7) 0.0066(8) 0.0076(7)
 C124 0.0273(8) 0.0171(7) 0.0285(10) 0.0026(6) 0.0012(7) 0.0023(6)
 C125 0.0178(7) 0.0196(7) 0.0180(8) 0.0055(6) -0.0007(6) 0.0022(6)
 C126 0.0186(7) 0.0200(7) 0.0227(9) 0.0057(6) 0.0018(6) -0.0002(6)
 C127 0.0346(10) 0.0447(12) 0.0409(13) 0.0263(10) 0.0099(9) 0.0045(9)
 C128 0.0208(8) 0.0377(10) 0.0329(11) 0.0015(8) -0.0014(7) -0.0029(7)
 C129 0.0122(6) 0.0262(8) 0.0187(8) 0.0014(6) 0.0010(6) 0.0027(6)
 C130 0.0154(7) 0.0253(8) 0.0239(9) -0.0002(6) 0.0041(6) 0.0009(6)
 C131 0.0188(8) 0.0482(11) 0.0244(10) 0.0025(8) -0.0054(7) 0.0050(8)
 C140 0.0152(7) 0.0145(7) 0.0155(8) -0.0041(5) 0.0023(6) 0.0007(5)
 C141 0.0194(7) 0.0187(7) 0.0191(8) -0.0041(6) -0.0012(6) 0.0012(6)
 C142 0.0266(9) 0.0315(9) 0.0295(10) -0.0038(7) -0.0088(8) -0.0063(7)
 C143 0.0314(10) 0.0386(11) 0.0375(12) -0.0038(9) -0.0033(9) -0.0182(8)
 C144 0.0339(10) 0.0259(9) 0.0298(10) 0.0001(7) 0.0034(8) -0.0130(7)
 C145 0.0236(8) 0.0156(7) 0.0184(8) -0.0027(6) 0.0043(6) -0.0020(6)
 C146 0.0295(8) 0.0126(7) 0.0183(8) 0.0000(6) 0.0033(6) -0.0002(6)
 C147 0.0400(10) 0.0157(7) 0.0246(10) 0.0008(6) 0.0057(8) 0.0031(7)
 C148 0.0404(10) 0.0161(7) 0.0230(9) 0.0017(6) 0.0096(8) -0.0034(7)
 C149 0.0251(8) 0.0206(7) 0.0146(8) -0.0022(6) -0.0045(6) 0.0011(6)
 C150 0.0459(12) 0.0329(10) 0.0268(11) 0.0033(8) -0.0063(9) 0.0144(9)
 C151 0.0464(12) 0.0322(10) 0.0225(10) -0.0077(7) 0.0063(8) -0.0011(8)
 C160 0.0131(6) 0.0189(7) 0.0103(7) -0.0020(5) 0.0013(5) 0.0020(5)
 C161 0.0156(7) 0.0241(8) 0.0125(8) -0.0011(6) 0.0015(6) 0.0034(6)
 C162 0.0144(7) 0.0367(9) 0.0213(9) 0.0008(7) -0.0009(6) 0.0045(7)
 C163 0.0143(7) 0.0385(10) 0.0244(9) -0.0015(7) 0.0027(6) -0.0041(7)
 C164 0.0186(7) 0.0293(8) 0.0198(9) 0.0027(6) 0.0061(6) -0.0041(6)
 C165 0.0164(7) 0.0221(7) 0.0125(7) -0.0005(6) 0.0032(6) 0.0008(6)
 C166 0.0165(7) 0.0226(7) 0.0157(8) 0.0041(6) 0.0035(6) 0.0001(6)
 C167 0.0258(8) 0.0404(10) 0.0143(9) 0.0031(7) 0.0032(7) 0.0039(7)
 C168 0.0275(9) 0.0241(8) 0.0299(10) 0.0093(7) 0.0065(7) -0.0001(7)
 C169 0.0193(7) 0.0212(7) 0.0177(8) 0.0003(6) -0.0001(6) 0.0069(6)
 C170 0.0292(9) 0.0282(9) 0.0300(10) -0.0047(7) 0.0022(8) 0.0116(7)
 C171 0.0302(9) 0.0310(9) 0.0189(9) 0.0042(7) -0.0003(7) 0.0087(7)

_geom_special_details
;
 All esds (except the esd in the dihedral angle between two l.s. planes)
 are estimated using the full covariance matrix.  The cell esds are taken
 into account individually in the estimation of esds in distances, angles
 and torsion angles; correlations between esds in cell parameters are only
 used when they are defined by crystal symmetry.  An approximate (isotropic)
 treatment of cell esds is used for estimating esds involving l.s. planes.
;
loop_
  _geom_bond_atom_site_label_1
  _geom_bond_atom_site_label_2
  _geom_bond_distance
  _geom_bond_site_symmetry_2
  _geom_bond_publ_flag
 Si1 C1 1.8886(15) . ?
 Si1 C9 1.8796(15) . ?
 Si1 C100 1.8891(16) . ?
 Si1 C120 1.8943(16) . ?
 Si2 C21 1.8778(15) . ?
 Si2 C40 1.8865(15) . ?
 Si2 C140 1.8897(15) . ?
 Si2 C160 1.8835(15) . ?
 C1 C2 1.495(2) . ?
 C1 C5 1.497(2) . ?
 C1 C9 1.6235(19) . ?
 C2 C3 1.442(2) . ?
 C2 C12 1.381(2) . ?
 C3 C4 1.444(2) . ?
 C3 C15 1.396(2) . ?
 C4 C5 1.4292(19) . ?
 C4 C18 1.400(2) . ?
 C5 C6 1.385(2) . ?
 C6 C7 1.4668(19) . ?
 C6 C20 1.436(2) . ?
 C7 C8 1.378(2) . ?
 C7 C22 1.431(2) . ?
 C8 C9 1.492(2) . ?
 C8 C25 1.4316(19) . ?
 C9 C10 1.498(2) . ?
 C10 C11 1.384(2) . ?
 C10 C26 1.439(2) . ?
 C11 C12 1.479(2) . ?
 C11 C29 1.445(2) . ?
 C12 C13 1.444(2) . ?
 C13 C14 1.395(2) . ?
 C13 C30 1.450(2) . ?
 C14 C15 1.445(2) . ?
 C14 C33 1.455(2) . ?
 C15 C16 1.452(2) . ?
 C16 C17 1.392(2) . ?
 C16 C34 1.451(2) . ?
 C17 C18 1.452(2) . ?
 C17 C37 1.451(2) . ?
 C18 C19 1.432(2) . ?
 C19 C20 1.3839(19) . ?
 C19 C38 1.477(2) . ?
 C20 C21 1.4951(19) . ?
 C21 C22 1.490(2) . ?
 C21 C40 1.628(2) . ?
 C22 C23 1.3883(19) . ?
 C23 C24 1.429(2) . ?
 C23 C42 1.476(2) . ?
 C24 C25 1.396(2) . ?
 C24 C44 1.455(2) . ?
 C25 C26 1.445(2) . ?
 C26 C27 1.395(2) . ?
 C27 C28 1.436(2) . ?
 C27 C45 1.456(2) . ?
 C28 C29 1.398(2) . ?
 C28 C47 1.450(2) . ?
 C29 C30 1.452(2) . ?
 C30 C31 1.391(2) . ?
 C31 C32 1.454(2) . ?
 C31 C48 1.451(2) . ?
 C32 C33 1.392(2) . ?
 C32 C50 1.450(2) . ?
 C33 C34 1.448(2) . ?
 C34 C35 1.392(2) . ?
 C35 C36 1.452(2) . ?
 C35 C51 1.451(2) . ?
 C36 C37 1.398(2) . ?
 C36 C53 1.435(2) . ?
 C37 C38 1.444(2) . ?
 C38 C39 1.383(2) . ?
 C39 C40 1.4951(19) . ?
 C39 C54 1.4427(19) . ?
 C40 C41 1.4928(19) . ?
 C41 C42 1.375(2) . ?
 C41 C55 1.442(2) . ?
 C42 C43 1.445(2) . ?
 C43 C44 1.444(2) . ?
 C43 C57 1.400(2) . ?
 C44 C45 1.392(2) . ?
 C45 C46 1.449(2) . ?
 C46 C47 1.449(2) . ?
 C46 C58 1.393(2) . ?
 C47 C48 1.389(2) . ?
 C48 C49 1.441(2) . ?
 C49 C50 1.455(2) . ?
 C49 C59 1.389(2) . ?
 C50 C51 1.391(2) . ?
 C51 C52 1.449(2) . ?
 C52 C53 1.454(2) . ?
 C52 C60 1.390(2) . ?
 C53 C54 1.397(2) . ?
 C54 C55 1.449(2) . ?
 C55 C56 1.396(2) . ?
 C56 C57 1.440(2) . ?
 C56 C60 1.455(2) . ?
 C57 C58 1.452(2) . ?
 C58 C59 1.452(2) . ?
 C59 C60 1.449(2) . ?
 C100 C101 1.425(2) . ?
 C100 C105 1.412(2) . ?
 C101 C102 1.391(2) . ?
 C101 C109 1.528(2) . ?
 C102 H102 0.9500 . ?
 C102 C103 1.383(3) . ?
 C103 H103 0.9500 . ?
 C103 C104 1.381(3) . ?
 C104 H104 0.9500 . ?
 C104 C105 1.394(3) . ?
 C105 C106 1.516(2) . ?
 C106 H106 1.0000 . ?
 C106 C107 1.533(3) . ?
 C106 C108 1.520(3) . ?
 C107 H10A 0.9800 . ?
 C107 H10B 0.9800 . ?
 C107 H10C 0.9800 . ?
 C108 H10D 0.9800 . ?
 C108 H10E 0.9800 . ?
 C108 H10F 0.9800 . ?
 C109 H109 1.0000 . ?
 C109 C110 1.540(2) . ?
 C109 C111 1.537(3) . ?
 C110 H11A 0.9800 . ?
 C110 H11B 0.9800 . ?
 C110 H11C 0.9800 . ?
 C111 H11D 0.9800 . ?
 C111 H11E 0.9800 . ?
 C111 H11F 0.9800 . ?
 C120 C121 1.428(2) . ?
 C120 C125 1.417(2) . ?
 C121 C122 1.399(2) . ?
 C121 C129 1.524(2) . ?
 C122 H122 0.9500 . ?
 C122 C123 1.389(3) . ?
 C123 H123 0.9500 . ?
 C123 C124 1.382(3) . ?
 C124 H124 0.9500 . ?
 C124 C125 1.399(2) . ?
 C125 C126 1.512(2) . ?
 C126 H126 1.0000 . ?
 C126 C127 1.534(2) . ?
 C126 C128 1.531(2) . ?
 C127 H12A 0.9800 . ?
 C127 H12B 0.9800 . ?
 C127 H12C 0.9800 . ?
 C128 H12D 0.9800 . ?
 C128 H12E 0.9800 . ?
 C128 H12F 0.9800 . ?
 C129 H129 1.0000 . ?
 C129 C130 1.537(2) . ?
 C129 C131 1.538(2) . ?
 C130 H13A 0.9800 . ?
 C130 H13B 0.9800 . ?
 C130 H13C 0.9800 . ?
 C131 H13D 0.9800 . ?
 C131 H13E 0.9800 . ?
 C131 H13F 0.9800 . ?
 C140 C141 1.415(2) . ?
 C140 C145 1.430(2) . ?
 C141 C142 1.399(2) . ?
 C141 C149 1.509(2) . ?
 C142 H142 0.9500 . ?
 C142 C143 1.379(3) . ?
 C143 H143 0.9500 . ?
 C143 C144 1.384(3) . ?
 C144 H144 0.9500 . ?
 C144 C145 1.397(2) . ?
 C145 C146 1.524(2) . ?
 C146 H146 1.0000 . ?
 C146 C147 1.535(2) . ?
 C146 C148 1.537(2) . ?
 C147 H14A 0.9800 . ?
 C147 H14B 0.9800 . ?
 C147 H14C 0.9800 . ?
 C148 H14D 0.9800 . ?
 C148 H14E 0.9800 . ?
 C148 H14F 0.9800 . ?
 C149 H149 1.0000 . ?
 C149 C150 1.528(2) . ?
 C149 C151 1.526(2) . ?
 C150 H15A 0.9800 . ?
 C150 H15B 0.9800 . ?
 C150 H15C 0.9800 . ?
 C151 H15D 0.9800 . ?
 C151 H15E 0.9800 . ?
 C151 H15F 0.9800 . ?
 C160 C161 1.413(2) . ?
 C160 C165 1.423(2) . ?
 C161 C162 1.399(2) . ?
 C161 C169 1.516(2) . ?
 C162 H162 0.9500 . ?
 C162 C163 1.377(3) . ?
 C163 H163 0.9500 . ?
 C163 C164 1.386(2) . ?
 C164 H164 0.9500 . ?
 C164 C165 1.395(2) . ?
 C165 C166 1.521(2) . ?
 C166 H166 1.0000 . ?
 C166 C167 1.539(2) . ?
 C166 C168 1.532(2) . ?
 C167 H16A 0.9800 . ?
 C167 H16B 0.9800 . ?
 C167 H16C 0.9800 . ?
 C168 H16D 0.9800 . ?
 C168 H16E 0.9800 . ?
 C168 H16F 0.9800 . ?
 C169 H169 1.0000 . ?
 C169 C170 1.532(2) . ?
 C169 C171 1.527(2) . ?
 C170 H17A 0.9800 . ?
 C170 H17B 0.9800 . ?
 C170 H17C 0.9800 . ?
 C171 H17D 0.9800 . ?
 C171 H17E 0.9800 . ?
 C171 H17F 0.9800 . ?

loop_
  _geom_angle_atom_site_label_1
  _geom_angle_atom_site_label_2
  _geom_angle_atom_site_label_3
  _geom_angle
  _geom_angle_site_symmetry_1
  _geom_angle_site_symmetry_3
  _geom_angle_publ_flag
 C1 Si1 C100 113.94(7) . . ?
 C1 Si1 C120 109.13(7) . . ?
 C9 Si1 C1 51.04(6) . . ?
 C9 Si1 C100 108.77(7) . . ?
 C9 Si1 C120 113.88(7) . . ?
 C100 Si1 C120 132.28(7) . . ?
 C21 Si2 C40 51.26(6) . . ?
 C21 Si2 C140 109.62(7) . . ?
 C21 Si2 C160 112.09(6) . . ?
 C40 Si2 C140 113.55(6) . . ?
 C160 Si2 C40 108.74(7) . . ?
 C160 Si2 C140 133.18(7) . . ?
 C2 C1 Si1 127.58(11) . . ?
 C2 C1 C5 102.93(12) . . ?
 C2 C1 C9 115.68(12) . . ?
 C5 C1 Si1 125.85(10) . . ?
 C5 C1 C9 113.71(12) . . ?
 C9 C1 Si1 64.19(7) . . ?
 C3 C2 C1 108.97(13) . . ?
 C12 C2 C1 123.73(13) . . ?
 C12 C2 C3 119.30(14) . . ?
 C2 C3 C4 108.24(12) . . ?
 C15 C3 C2 121.33(14) . . ?
 C15 C3 C4 119.92(14) . . ?
 C5 C4 C3 108.13(13) . . ?
 C18 C4 C3 120.64(13) . . ?
 C18 C4 C5 120.53(13) . . ?
 C4 C5 C1 109.54(12) . . ?
 C6 C5 C1 124.43(13) . . ?
 C6 C5 C4 118.52(13) . . ?
 C5 C6 C7 120.67(13) . . ?
 C5 C6 C20 121.17(13) . . ?
 C20 C6 C7 107.72(12) . . ?
 C8 C7 C6 120.48(13) . . ?
 C8 C7 C22 121.02(13) . . ?
 C22 C7 C6 107.78(12) . . ?
 C7 C8 C9 123.81(13) . . ?
 C7 C8 C25 118.91(13) . . ?
 C25 C8 C9 109.43(12) . . ?
 C1 C9 Si1 64.77(7) . . ?
 C8 C9 Si1 126.50(10) . . ?
 C8 C9 C1 115.69(12) . . ?
 C8 C9 C10 102.90(12) . . ?
 C10 C9 Si1 126.64(11) . . ?
 C10 C9 C1 113.91(12) . . ?
 C11 C10 C9 124.46(13) . . ?
 C11 C10 C26 119.24(13) . . ?
 C26 C10 C9 109.07(12) . . ?
 C10 C11 C12 120.46(13) . . ?
 C10 C11 C29 119.90(14) . . ?
 C29 C11 C12 107.52(13) . . ?
 C2 C12 C11 120.39(13) . . ?
 C2 C12 C13 119.80(14) . . ?
 C13 C12 C11 107.60(13) . . ?
 C12 C13 C30 108.37(13) . . ?
 C14 C13 C12 121.13(14) . . ?
 C14 C13 C30 119.74(15) . . ?
 C13 C14 C15 119.10(14) . . ?
 C13 C14 C33 120.31(14) . . ?
 C15 C14 C33 107.73(14) . . ?
 C3 C15 C14 119.24(14) . . ?
 C3 C15 C16 119.87(14) . . ?
 C14 C15 C16 108.27(14) . . ?
 C17 C16 C15 119.94(14) . . ?
 C17 C16 C34 120.04(14) . . ?
 C34 C16 C15 107.91(14) . . ?
 C16 C17 C18 120.51(14) . . ?
 C16 C17 C37 120.51(14) . . ?
 C37 C17 C18 107.82(13) . . ?
 C4 C18 C17 119.11(13) . . ?
 C4 C18 C19 120.41(13) . . ?
 C19 C18 C17 108.59(13) . . ?
 C18 C19 C38 107.86(12) . . ?
 C20 C19 C18 118.99(13) . . ?
 C20 C19 C38 119.92(13) . . ?
 C6 C20 C21 109.19(12) . . ?
 C19 C20 C6 120.29(13) . . ?
 C19 C20 C21 123.64(13) . . ?
 C20 C21 Si2 127.86(10) . . ?
 C20 C21 C40 115.87(11) . . ?
 C22 C21 Si2 124.71(10) . . ?
 C22 C21 C20 103.31(12) . . ?
 C22 C21 C40 113.98(11) . . ?
 C40 C21 Si2 64.65(7) . . ?
 C7 C22 C21 109.49(12) . . ?
 C23 C22 C7 120.43(13) . . ?
 C23 C22 C21 123.98(13) . . ?
 C22 C23 C24 118.72(13) . . ?
 C22 C23 C42 120.87(13) . . ?
 C24 C23 C42 107.60(12) . . ?
 C23 C24 C44 108.65(13) . . ?
 C25 C24 C23 120.69(13) . . ?
 C25 C24 C44 119.71(14) . . ?
 C8 C25 C26 108.27(12) . . ?
 C24 C25 C8 120.14(14) . . ?
 C24 C25 C26 120.06(13) . . ?
 C10 C26 C25 108.04(12) . . ?
 C27 C26 C10 121.22(14) . . ?
 C27 C26 C25 120.48(14) . . ?
 C26 C27 C28 119.61(14) . . ?
 C26 C27 C45 119.51(14) . . ?
 C28 C27 C45 108.16(13) . . ?
 C27 C28 C47 108.08(14) . . ?
 C29 C28 C27 119.17(14) . . ?
 C29 C28 C47 120.09(14) . . ?
 C11 C29 C30 108.32(13) . . ?
 C28 C29 C11 120.81(14) . . ?
 C28 C29 C30 119.56(15) . . ?
 C13 C30 C29 108.18(13) . . ?
 C31 C30 C13 120.14(15) . . ?
 C31 C30 C29 120.30(15) . . ?
 C30 C31 C32 120.08(15) . . ?
 C30 C31 C48 119.86(15) . . ?
 C48 C31 C32 107.87(15) . . ?
 C33 C32 C31 120.05(15) . . ?
 C33 C32 C50 119.67(16) . . ?
 C50 C32 C31 107.87(14) . . ?
 C32 C33 C14 119.67(15) . . ?
 C32 C33 C34 120.12(15) . . ?
 C34 C33 C14 108.24(14) . . ?
 C33 C34 C16 107.85(14) . . ?
 C35 C34 C16 119.54(15) . . ?
 C35 C34 C33 120.17(15) . . ?
 C34 C35 C36 120.58(14) . . ?
 C34 C35 C51 119.84(15) . . ?
 C51 C35 C36 107.91(14) . . ?
 C37 C36 C35 119.78(14) . . ?
 C37 C36 C53 119.15(13) . . ?
 C53 C36 C35 107.99(13) . . ?
 C36 C37 C17 119.52(14) . . ?
 C36 C37 C38 121.04(13) . . ?
 C38 C37 C17 108.45(12) . . ?
 C37 C38 C19 107.28(12) . . ?
 C39 C38 C19 120.89(13) . . ?
 C39 C38 C37 119.89(13) . . ?
 C38 C39 C40 124.60(13) . . ?
 C38 C39 C54 119.03(13) . . ?
 C54 C39 C40 109.01(12) . . ?
 C21 C40 Si2 64.10(7) . . ?
 C39 C40 Si2 127.31(10) . . ?
 C39 C40 C21 113.54(11) . . ?
 C41 C40 Si2 125.68(10) . . ?
 C41 C40 C21 115.51(12) . . ?
 C41 C40 C39 103.48(11) . . ?
 C42 C41 C40 123.93(13) . . ?
 C42 C41 C55 119.38(13) . . ?
 C55 C41 C40 109.20(12) . . ?
 C41 C42 C23 120.05(13) . . ?
 C41 C42 C43 119.97(13) . . ?
 C43 C42 C23 107.58(13) . . ?
 C44 C43 C42 108.22(12) . . ?
 C57 C43 C42 120.81(14) . . ?
 C57 C43 C44 119.42(14) . . ?
 C43 C44 C24 107.96(13) . . ?
 C45 C44 C24 120.10(14) . . ?
 C45 C44 C43 120.93(13) . . ?
 C44 C45 C27 120.11(13) . . ?
 C44 C45 C46 119.66(14) . . ?
 C46 C45 C27 107.85(13) . . ?
 C47 C46 C45 107.72(13) . . ?
 C58 C46 C45 119.83(14) . . ?
 C58 C46 C47 120.17(14) . . ?
 C46 C47 C28 108.18(13) . . ?
 C48 C47 C28 120.03(15) . . ?
 C48 C47 C46 119.81(15) . . ?
 C47 C48 C31 120.15(15) . . ?
 C47 C48 C49 120.08(15) . . ?
 C49 C48 C31 108.28(14) . . ?
 C48 C49 C50 108.06(14) . . ?
 C59 C49 C48 120.45(15) . . ?
 C59 C49 C50 120.02(15) . . ?
 C32 C50 C49 107.91(15) . . ?
 C51 C50 C32 120.34(15) . . ?
 C51 C50 C49 119.82(15) . . ?
 C50 C51 C35 119.86(15) . . ?
 C50 C51 C52 120.02(14) . . ?
 C52 C51 C35 108.03(14) . . ?
 C51 C52 C53 107.49(13) . . ?
 C60 C52 C51 120.09(15) . . ?
 C60 C52 C53 120.11(14) . . ?
 C36 C53 C52 108.58(14) . . ?
 C54 C53 C36 119.42(13) . . ?
 C54 C53 C52 119.71(13) . . ?
 C39 C54 C55 108.22(12) . . ?
 C53 C54 C39 121.42(13) . . ?
 C53 C54 C55 120.16(13) . . ?
 C41 C55 C54 108.02(12) . . ?
 C56 C55 C41 121.33(14) . . ?
 C56 C55 C54 120.11(13) . . ?
 C55 C56 C57 119.24(13) . . ?
 C55 C56 C60 119.71(13) . . ?
 C57 C56 C60 108.23(14) . . ?
 C43 C57 C56 119.19(13) . . ?
 C43 C57 C58 119.81(14) . . ?
 C56 C57 C58 108.18(13) . . ?
 C46 C58 C57 120.33(14) . . ?
 C46 C58 C59 119.74(15) . . ?
 C57 C58 C59 107.79(14) . . ?
 C49 C59 C58 119.74(15) . . ?
 C49 C59 C60 120.04(14) . . ?
 C60 C59 C58 108.08(13) . . ?
 C52 C60 C56 120.17(14) . . ?
 C52 C60 C59 120.02(15) . . ?
 C59 C60 C56 107.71(13) . . ?
 C101 C100 Si1 122.84(11) . . ?
 C105 C100 Si1 117.45(12) . . ?
 C105 C100 C101 118.61(15) . . ?
 C100 C101 C109 124.57(15) . . ?
 C102 C101 C100 118.91(15) . . ?
 C102 C101 C109 116.33(14) . . ?
 C101 C102 H102 119.1 . . ?
 C103 C102 C101 121.74(16) . . ?
 C103 C102 H102 119.1 . . ?
 C102 C103 H103 120.2 . . ?
 C104 C103 C102 119.57(17) . . ?
 C104 C103 H103 120.2 . . ?
 C103 C104 H104 119.7 . . ?
 C103 C104 C105 120.68(16) . . ?
 C105 C104 H104 119.7 . . ?
 C100 C105 C106 121.67(15) . . ?
 C104 C105 C100 120.17(16) . . ?
 C104 C105 C106 118.14(15) . . ?
 C105 C106 H106 107.3 . . ?
 C105 C106 C107 110.71(15) . . ?
 C105 C106 C108 112.86(17) . . ?
 C107 C106 H106 107.3 . . ?
 C108 C106 H106 107.3 . . ?
 C108 C106 C107 111.04(16) . . ?
 C106 C107 H10A 109.5 . . ?
 C106 C107 H10B 109.5 . . ?
 C106 C107 H10C 109.5 . . ?
 H10A C107 H10B 109.5 . . ?
 H10A C107 H10C 109.5 . . ?
 H10B C107 H10C 109.5 . . ?
 C106 C108 H10D 109.5 . . ?
 C106 C108 H10E 109.5 . . ?
 C106 C108 H10F 109.5 . . ?
 H10D C108 H10E 109.5 . . ?
 H10D C108 H10F 109.5 . . ?
 H10E C108 H10F 109.5 . . ?
 C101 C109 H109 108.4 . . ?
 C101 C109 C110 113.27(15) . . ?
 C101 C109 C111 109.47(14) . . ?
 C110 C109 H109 108.4 . . ?
 C111 C109 H109 108.4 . . ?
 C111 C109 C110 108.66(15) . . ?
 C109 C110 H11A 109.5 . . ?
 C109 C110 H11B 109.5 . . ?
 C109 C110 H11C 109.5 . . ?
 H11A C110 H11B 109.5 . . ?
 H11A C110 H11C 109.5 . . ?
 H11B C110 H11C 109.5 . . ?
 C109 C111 H11D 109.5 . . ?
 C109 C111 H11E 109.5 . . ?
 C109 C111 H11F 109.5 . . ?
 H11D C111 H11E 109.5 . . ?
 H11D C111 H11F 109.5 . . ?
 H11E C111 H11F 109.5 . . ?
 C121 C120 Si1 123.31(12) . . ?
 C125 C120 Si1 117.22(11) . . ?
 C125 C120 C121 118.66(14) . . ?
 C120 C121 C129 124.50(14) . . ?
 C122 C121 C120 118.74(15) . . ?
 C122 C121 C129 116.49(14) . . ?
 C121 C122 H122 119.1 . . ?
 C123 C122 C121 121.85(16) . . ?
 C123 C122 H122 119.1 . . ?
 C122 C123 H123 120.2 . . ?
 C124 C123 C122 119.51(16) . . ?
 C124 C123 H123 120.2 . . ?
 C123 C124 H124 119.6 . . ?
 C123 C124 C125 120.77(16) . . ?
 C125 C124 H124 119.6 . . ?
 C120 C125 C126 121.48(15) . . ?
 C124 C125 C120 120.20(15) . . ?
 C124 C125 C126 118.25(15) . . ?
 C125 C126 H126 107.7 . . ?
 C125 C126 C127 109.88(14) . . ?
 C125 C126 C128 113.18(15) . . ?
 C127 C126 H126 107.7 . . ?
 C128 C126 H126 107.7 . . ?
 C128 C126 C127 110.46(16) . . ?
 C126 C127 H12A 109.5 . . ?
 C126 C127 H12B 109.5 . . ?
 C126 C127 H12C 109.5 . . ?
 H12A C127 H12B 109.5 . . ?
 H12A C127 H12C 109.5 . . ?
 H12B C127 H12C 109.5 . . ?
 C126 C128 H12D 109.5 . . ?
 C126 C128 H12E 109.5 . . ?
 C126 C128 H12F 109.5 . . ?
 H12D C128 H12E 109.5 . . ?
 H12D C128 H12F 109.5 . . ?
 H12E C128 H12F 109.5 . . ?
 C121 C129 H129 108.4 . . ?
 C121 C129 C130 114.09(14) . . ?
 C121 C129 C131 108.93(14) . . ?
 C130 C129 H129 108.4 . . ?
 C130 C129 C131 108.58(13) . . ?
 C131 C129 H129 108.4 . . ?
 C129 C130 H13A 109.5 . . ?
 C129 C130 H13B 109.5 . . ?
 C129 C130 H13C 109.5 . . ?
 H13A C130 H13B 109.5 . . ?
 H13A C130 H13C 109.5 . . ?
 H13B C130 H13C 109.5 . . ?
 C129 C131 H13D 109.5 . . ?
 C129 C131 H13E 109.5 . . ?
 C129 C131 H13F 109.5 . . ?
 H13D C131 H13E 109.5 . . ?
 H13D C131 H13F 109.5 . . ?
 H13E C131 H13F 109.5 . . ?
 C141 C140 Si2 117.18(11) . . ?
 C141 C140 C145 118.66(14) . . ?
 C145 C140 Si2 123.37(12) . . ?
 C140 C141 C149 121.69(14) . . ?
 C142 C141 C140 120.05(16) . . ?
 C142 C141 C149 118.24(15) . . ?
 C141 C142 H142 119.6 . . ?
 C143 C142 C141 120.89(17) . . ?
 C143 C142 H142 119.6 . . ?
 C142 C143 H143 120.2 . . ?
 C142 C143 C144 119.66(17) . . ?
 C144 C143 H143 120.2 . . ?
 C143 C144 H144 119.1 . . ?
 C143 C144 C145 121.76(17) . . ?
 C145 C144 H144 119.1 . . ?
 C140 C145 C146 124.59(14) . . ?
 C144 C145 C140 118.79(16) . . ?
 C144 C145 C146 116.45(15) . . ?
 C145 C146 H146 108.2 . . ?
 C145 C146 C147 109.62(14) . . ?
 C145 C146 C148 113.58(15) . . ?
 C147 C146 H146 108.2 . . ?
 C147 C146 C148 108.78(14) . . ?
 C148 C146 H146 108.2 . . ?
 C146 C147 H14A 109.5 . . ?
 C146 C147 H14B 109.5 . . ?
 C146 C147 H14C 109.5 . . ?
 H14A C147 H14B 109.5 . . ?
 H14A C147 H14C 109.5 . . ?
 H14B C147 H14C 109.5 . . ?
 C146 C148 H14D 109.5 . . ?
 C146 C148 H14E 109.5 . . ?
 C146 C148 H14F 109.5 . . ?
 H14D C148 H14E 109.5 . . ?
 H14D C148 H14F 109.5 . . ?
 H14E C148 H14F 109.5 . . ?
 C141 C149 H149 107.6 . . ?
 C141 C149 C150 112.42(15) . . ?
 C141 C149 C151 111.22(14) . . ?
 C150 C149 H149 107.6 . . ?
 C151 C149 H149 107.6 . . ?
 C151 C149 C150 110.17(15) . . ?
 C149 C150 H15A 109.5 . . ?
 C149 C150 H15B 109.5 . . ?
 C149 C150 H15C 109.5 . . ?
 H15A C150 H15B 109.5 . . ?
 H15A C150 H15C 109.5 . . ?
 H15B C150 H15C 109.5 . . ?
 C149 C151 H15D 109.5 . . ?
 C149 C151 H15E 109.5 . . ?
 C149 C151 H15F 109.5 . . ?
 H15D C151 H15E 109.5 . . ?
 H15D C151 H15F 109.5 . . ?
 H15E C151 H15F 109.5 . . ?
 C161 C160 Si2 116.72(11) . . ?
 C161 C160 C165 118.72(14) . . ?
 C165 C160 Si2 123.23(11) . . ?
 C160 C161 C169 120.97(14) . . ?
 C162 C161 C160 120.14(15) . . ?
 C162 C161 C169 118.82(14) . . ?
 C161 C162 H162 119.7 . . ?
 C163 C162 C161 120.52(15) . . ?
 C163 C162 H162 119.7 . . ?
 C162 C163 H163 120.1 . . ?
 C162 C163 C164 119.88(15) . . ?
 C164 C163 H163 120.1 . . ?
 C163 C164 H164 119.2 . . ?
 C163 C164 C165 121.52(16) . . ?
 C165 C164 H164 119.2 . . ?
 C160 C165 C166 123.14(13) . . ?
 C164 C165 C160 118.91(14) . . ?
 C164 C165 C166 117.62(14) . . ?
 C165 C166 H166 108.0 . . ?
 C165 C166 C167 108.80(13) . . ?
 C165 C166 C168 114.80(14) . . ?
 C167 C166 H166 108.0 . . ?
 C168 C166 H166 108.0 . . ?
 C168 C166 C167 108.95(14) . . ?
 C166 C167 H16A 109.5 . . ?
 C166 C167 H16B 109.5 . . ?
 C166 C167 H16C 109.5 . . ?
 H16A C167 H16B 109.5 . . ?
 H16A C167 H16C 109.5 . . ?
 H16B C167 H16C 109.5 . . ?
 C166 C168 H16D 109.5 . . ?
 C166 C168 H16E 109.5 . . ?
 C166 C168 H16F 109.5 . . ?
 H16D C168 H16E 109.5 . . ?
 H16D C168 H16F 109.5 . . ?
 H16E C168 H16F 109.5 . . ?
 C161 C169 H169 107.4 . . ?
 C161 C169 C170 109.49(14) . . ?
 C161 C169 C171 113.58(14) . . ?
 C170 C169 H169 107.4 . . ?
 C171 C169 H169 107.4 . . ?
 C171 C169 C170 111.18(14) . . ?
 C169 C170 H17A 109.5 . . ?
 C169 C170 H17B 109.5 . . ?
 C169 C170 H17C 109.5 . . ?
 H17A C170 H17B 109.5 . . ?
 H17A C170 H17C 109.5 . . ?
 H17B C170 H17C 109.5 . . ?
 C169 C171 H17D 109.5 . . ?
 C169 C171 H17E 109.5 . . ?
 C169 C171 H17F 109.5 . . ?
 H17D C171 H17E 109.5 . . ?
 H17D C171 H17F 109.5 . . ?
 H17E C171 H17F 109.5 . . ?

loop_
  _geom_torsion_atom_site_label_1
  _geom_torsion_atom_site_label_2
  _geom_torsion_atom_site_label_3
  _geom_torsion_atom_site_label_4
  _geom_torsion
  _geom_torsion_site_symmetry_1
  _geom_torsion_site_symmetry_2
  _geom_torsion_site_symmetry_3
  _geom_torsion_site_symmetry_4
  _geom_torsion_publ_flag
 Si1 C1 C2 C3 145.12(11) . . . . ?
 Si1 C1 C2 C12 -66.48(19) . . . . ?
 Si1 C1 C5 C4 -145.33(11) . . . . ?
 Si1 C1 C5 C6 65.62(18) . . . . ?
 Si1 C1 C9 C8 -120.19(12) . . . . ?
 Si1 C1 C9 C10 120.85(12) . . . . ?
 Si1 C9 C10 C11 66.13(19) . . . . ?
 Si1 C9 C10 C26 -144.09(12) . . . . ?
 Si1 C100 C101 C102 -162.67(13) . . . . ?
 Si1 C100 C101 C109 22.6(2) . . . . ?
 Si1 C100 C105 C104 162.87(14) . . . . ?
 Si1 C100 C105 C106 -19.0(2) . . . . ?
 Si1 C120 C121 C122 -165.25(12) . . . . ?
 Si1 C120 C121 C129 21.0(2) . . . . ?
 Si1 C120 C125 C124 164.48(13) . . . . ?
 Si1 C120 C125 C126 -18.57(19) . . . . ?
 Si2 C21 C22 C7 143.01(11) . . . . ?
 Si2 C21 C22 C23 -64.55(17) . . . . ?
 Si2 C21 C40 C39 -121.56(12) . . . . ?
 Si2 C21 C40 C41 119.12(12) . . . . ?
 Si2 C40 C41 C42 64.69(19) . . . . ?
 Si2 C40 C41 C55 -145.95(11) . . . . ?
 Si2 C140 C141 C142 -165.68(14) . . . . ?
 Si2 C140 C141 C149 16.2(2) . . . . ?
 Si2 C140 C145 C144 165.75(13) . . . . ?
 Si2 C140 C145 C146 -19.1(2) . . . . ?
 Si2 C160 C161 C162 -161.90(13) . . . . ?
 Si2 C160 C161 C169 21.21(19) . . . . ?
 Si2 C160 C165 C164 160.61(13) . . . . ?
 Si2 C160 C165 C166 -26.2(2) . . . . ?
 C1 Si1 C9 C8 104.32(15) . . . . ?
 C1 Si1 C9 C10 -101.99(14) . . . . ?
 C1 Si1 C100 C101 94.69(14) . . . . ?
 C1 Si1 C100 C105 -73.09(14) . . . . ?
 C1 Si1 C120 C121 40.59(15) . . . . ?
 C1 Si1 C120 C125 -128.97(12) . . . . ?
 C1 C2 C3 C4 9.06(16) . . . . ?
 C1 C2 C3 C15 153.68(13) . . . . ?
 C1 C2 C12 C11 -9.7(2) . . . . ?
 C1 C2 C12 C13 -147.40(15) . . . . ?
 C1 C5 C6 C7 9.7(2) . . . . ?
 C1 C5 C6 C20 150.21(13) . . . . ?
 C1 C9 C10 C11 -9.3(2) . . . . ?
 C1 C9 C10 C26 140.47(13) . . . . ?
 C2 C1 C5 C4 14.38(15) . . . . ?
 C2 C1 C5 C6 -134.67(14) . . . . ?
 C2 C1 C9 Si1 -121.28(12) . . . . ?
 C2 C1 C9 C8 118.53(14) . . . . ?
 C2 C1 C9 C10 -0.43(18) . . . . ?
 C2 C3 C4 C5 0.27(16) . . . . ?
 C2 C3 C4 C18 144.86(13) . . . . ?
 C2 C3 C15 C14 -2.4(2) . . . . ?
 C2 C3 C15 C16 -139.72(15) . . . . ?
 C2 C12 C13 C14 -0.8(2) . . . . ?
 C2 C12 C13 C30 143.38(15) . . . . ?
 C3 C2 C12 C11 135.72(15) . . . . ?
 C3 C2 C12 C13 -2.0(2) . . . . ?
 C3 C4 C5 C1 -9.51(16) . . . . ?
 C3 C4 C5 C6 141.62(13) . . . . ?
 C3 C4 C18 C17 -0.8(2) . . . . ?
 C3 C4 C18 C19 -139.40(14) . . . . ?
 C3 C15 C16 C17 -0.3(2) . . . . ?
 C3 C15 C16 C34 142.22(14) . . . . ?
 C4 C3 C15 C14 138.27(15) . . . . ?
 C4 C3 C15 C16 0.9(2) . . . . ?
 C4 C5 C6 C7 -136.86(14) . . . . ?
 C4 C5 C6 C20 3.7(2) . . . . ?
 C4 C18 C19 C20 0.6(2) . . . . ?
 C4 C18 C19 C38 141.69(13) . . . . ?
 C5 C1 C2 C3 -14.11(15) . . . . ?
 C5 C1 C2 C12 134.30(15) . . . . ?
 C5 C1 C9 Si1 119.87(11) . . . . ?
 C5 C1 C9 C8 -0.32(17) . . . . ?
 C5 C1 C9 C10 -119.28(14) . . . . ?
 C5 C4 C18 C17 139.45(14) . . . . ?
 C5 C4 C18 C19 0.9(2) . . . . ?
 C5 C6 C7 C8 -0.4(2) . . . . ?
 C5 C6 C7 C22 144.38(13) . . . . ?
 C5 C6 C20 C19 -2.2(2) . . . . ?
 C5 C6 C20 C21 -154.20(13) . . . . ?
 C6 C7 C8 C9 -9.1(2) . . . . ?
 C6 C7 C8 C25 136.69(13) . . . . ?
 C6 C7 C22 C21 10.60(15) . . . . ?
 C6 C7 C22 C23 -142.98(13) . . . . ?
 C6 C20 C21 Si2 -142.65(11) . . . . ?
 C6 C20 C21 C22 15.02(14) . . . . ?
 C6 C20 C21 C40 140.40(12) . . . . ?
 C7 C6 C20 C19 142.75(13) . . . . ?
 C7 C6 C20 C21 -9.21(15) . . . . ?
 C7 C8 C9 Si1 -67.51(18) . . . . ?
 C7 C8 C9 C1 9.04(19) . . . . ?
 C7 C8 C9 C10 133.89(14) . . . . ?
 C7 C8 C25 C24 2.7(2) . . . . ?
 C7 C8 C25 C26 -140.59(13) . . . . ?
 C7 C22 C23 C24 1.11(19) . . . . ?
 C7 C22 C23 C42 137.91(14) . . . . ?
 C8 C7 C22 C21 155.13(12) . . . . ?
 C8 C7 C22 C23 1.5(2) . . . . ?
 C8 C9 C10 C11 -135.31(15) . . . . ?
 C8 C9 C10 C26 14.46(15) . . . . ?
 C8 C25 C26 C10 -0.27(16) . . . . ?
 C8 C25 C26 C27 145.24(14) . . . . ?
 C9 Si1 C1 C2 103.61(15) . . . . ?
 C9 Si1 C1 C5 -101.64(14) . . . . ?
 C9 Si1 C100 C101 39.84(15) . . . . ?
 C9 Si1 C100 C105 -127.94(13) . . . . ?
 C9 Si1 C120 C121 95.54(14) . . . . ?
 C9 Si1 C120 C125 -74.02(13) . . . . ?
 C9 C1 C2 C3 -138.74(13) . . . . ?
 C9 C1 C2 C12 9.7(2) . . . . ?
 C9 C1 C5 C4 140.29(12) . . . . ?
 C9 C1 C5 C6 -8.75(19) . . . . ?
 C9 C8 C25 C24 153.03(13) . . . . ?
 C9 C8 C25 C26 9.74(16) . . . . ?
 C9 C10 C11 C12 10.3(2) . . . . ?
 C9 C10 C11 C29 148.12(15) . . . . ?
 C9 C10 C26 C25 -9.25(16) . . . . ?
 C9 C10 C26 C27 -154.45(14) . . . . ?
 C10 C11 C12 C2 -0.5(2) . . . . ?
 C10 C11 C12 C13 141.75(15) . . . . ?
 C10 C11 C29 C28 0.9(2) . . . . ?
 C10 C11 C29 C30 -142.49(15) . . . . ?
 C10 C26 C27 C28 2.5(2) . . . . ?
 C10 C26 C27 C45 139.64(15) . . . . ?
 C11 C10 C26 C25 142.35(14) . . . . ?
 C11 C10 C26 C27 -2.9(2) . . . . ?
 C11 C12 C13 C14 -143.34(15) . . . . ?
 C11 C12 C13 C30 0.87(17) . . . . ?
 C11 C29 C30 C13 0.40(18) . . . . ?
 C11 C29 C30 C31 143.91(15) . . . . ?
 C12 C2 C3 C4 -140.97(14) . . . . ?
 C12 C2 C3 C15 3.7(2) . . . . ?
 C12 C11 C29 C28 143.50(15) . . . . ?
 C12 C11 C29 C30 0.13(17) . . . . ?
 C12 C13 C14 C15 2.1(2) . . . . ?
 C12 C13 C14 C33 138.93(15) . . . . ?
 C12 C13 C30 C29 -0.79(18) . . . . ?
 C12 C13 C30 C31 -144.37(15) . . . . ?
 C13 C14 C15 C3 -0.5(2) . . . . ?
 C13 C14 C15 C16 141.27(14) . . . . ?
 C13 C14 C33 C32 1.6(2) . . . . ?
 C13 C14 C33 C34 -141.18(14) . . . . ?
 C13 C30 C31 C32 0.3(2) . . . . ?
 C13 C30 C31 C48 138.14(15) . . . . ?
 C14 C13 C30 C29 144.00(14) . . . . ?
 C14 C13 C30 C31 0.4(2) . . . . ?
 C14 C15 C16 C17 -141.79(14) . . . . ?
 C14 C15 C16 C34 0.71(16) . . . . ?
 C14 C33 C34 C16 0.51(16) . . . . ?
 C14 C33 C34 C35 142.36(14) . . . . ?
 C15 C3 C4 C5 -144.94(13) . . . . ?
 C15 C3 C4 C18 -0.3(2) . . . . ?
 C15 C14 C33 C32 142.66(14) . . . . ?
 C15 C14 C33 C34 -0.07(16) . . . . ?
 C15 C16 C17 C18 -0.9(2) . . . . ?
 C15 C16 C17 C37 138.52(15) . . . . ?
 C15 C16 C34 C33 -0.75(16) . . . . ?
 C15 C16 C34 C35 -142.88(14) . . . . ?
 C16 C17 C18 C4 1.4(2) . . . . ?
 C16 C17 C18 C19 144.43(14) . . . . ?
 C16 C17 C37 C36 0.4(2) . . . . ?
 C16 C17 C37 C38 -143.99(14) . . . . ?
 C16 C34 C35 C36 -0.6(2) . . . . ?
 C16 C34 C35 C51 138.03(15) . . . . ?
 C17 C16 C34 C33 141.71(14) . . . . ?
 C17 C16 C34 C35 -0.4(2) . . . . ?
 C17 C18 C19 C20 -141.78(13) . . . . ?
 C17 C18 C19 C38 -0.73(16) . . . . ?
 C17 C37 C38 C19 -0.39(16) . . . . ?
 C17 C37 C38 C39 142.64(14) . . . . ?
 C18 C4 C5 C1 -154.15(13) . . . . ?
 C18 C4 C5 C6 -3.0(2) . . . . ?
 C18 C17 C37 C36 144.38(13) . . . . ?
 C18 C17 C37 C38 -0.06(16) . . . . ?
 C18 C19 C20 C6 0.0(2) . . . . ?
 C18 C19 C20 C21 147.77(14) . . . . ?
 C18 C19 C38 C37 0.69(16) . . . . ?
 C18 C19 C38 C39 -141.89(14) . . . . ?
 C19 C20 C21 Si2 66.53(18) . . . . ?
 C19 C20 C21 C22 -135.80(14) . . . . ?
 C19 C20 C21 C40 -10.42(19) . . . . ?
 C19 C38 C39 C40 -9.7(2) . . . . ?
 C19 C38 C39 C54 136.97(14) . . . . ?
 C20 C6 C7 C8 -145.58(13) . . . . ?
 C20 C6 C7 C22 -0.82(15) . . . . ?
 C20 C19 C38 C37 141.31(14) . . . . ?
 C20 C19 C38 C39 -1.3(2) . . . . ?
 C20 C21 C22 C7 -15.59(14) . . . . ?
 C20 C21 C22 C23 136.85(13) . . . . ?
 C20 C21 C40 Si2 121.67(12) . . . . ?
 C20 C21 C40 C39 0.11(17) . . . . ?
 C20 C21 C40 C41 -119.20(14) . . . . ?
 C21 Si2 C40 C39 100.85(14) . . . . ?
 C21 Si2 C40 C41 -103.93(14) . . . . ?
 C21 Si2 C140 C141 127.87(12) . . . . ?
 C21 Si2 C140 C145 -41.83(14) . . . . ?
 C21 Si2 C160 C161 71.85(13) . . . . ?
 C21 Si2 C160 C165 -94.81(14) . . . . ?
 C21 C22 C23 C24 -148.51(13) . . . . ?
 C21 C22 C23 C42 -11.7(2) . . . . ?
 C21 C40 C41 C42 -10.6(2) . . . . ?
 C21 C40 C41 C55 138.73(12) . . . . ?
 C22 C7 C8 C9 -149.25(13) . . . . ?
 C22 C7 C8 C25 -3.4(2) . . . . ?
 C22 C21 C40 Si2 -118.61(11) . . . . ?
 C22 C21 C40 C39 119.83(13) . . . . ?
 C22 C21 C40 C41 0.52(17) . . . . ?
 C22 C23 C24 C25 -1.8(2) . . . . ?
 C22 C23 C24 C44 142.14(13) . . . . ?
 C22 C23 C42 C41 1.0(2) . . . . ?
 C22 C23 C42 C43 -141.03(14) . . . . ?
 C23 C24 C25 C8 -0.1(2) . . . . ?
 C23 C24 C25 C26 138.93(14) . . . . ?
 C23 C24 C44 C43 -0.25(16) . . . . ?
 C23 C24 C44 C45 -144.58(14) . . . . ?
 C23 C42 C43 C44 -0.08(16) . . . . ?
 C23 C42 C43 C57 142.90(14) . . . . ?
 C24 C23 C42 C41 142.01(14) . . . . ?
 C24 C23 C42 C43 -0.07(15) . . . . ?
 C24 C25 C26 C10 -143.59(13) . . . . ?
 C24 C25 C26 C27 1.9(2) . . . . ?
 C24 C44 C45 C27 0.8(2) . . . . ?
 C24 C44 C45 C46 138.36(14) . . . . ?
 C25 C8 C9 Si1 143.92(11) . . . . ?
 C25 C8 C9 C1 -139.53(12) . . . . ?
 C25 C8 C9 C10 -14.68(15) . . . . ?
 C25 C24 C44 C43 144.11(13) . . . . ?
 C25 C24 C44 C45 -0.2(2) . . . . ?
 C25 C26 C27 C28 -138.52(15) . . . . ?
 C25 C26 C27 C45 -1.3(2) . . . . ?
 C26 C10 C11 C12 -136.65(15) . . . . ?
 C26 C10 C11 C29 1.2(2) . . . . ?
 C26 C27 C28 C29 -0.4(2) . . . . ?
 C26 C27 C28 C47 141.45(15) . . . . ?
 C26 C27 C45 C44 0.0(2) . . . . ?
 C26 C27 C45 C46 -141.99(14) . . . . ?
 C27 C28 C29 C11 -1.3(2) . . . . ?
 C27 C28 C29 C30 138.09(15) . . . . ?
 C27 C28 C47 C46 0.54(17) . . . . ?
 C27 C28 C47 C48 -142.06(15) . . . . ?
 C27 C45 C46 C47 0.77(17) . . . . ?
 C27 C45 C46 C58 143.09(14) . . . . ?
 C28 C27 C45 C44 141.53(14) . . . . ?
 C28 C27 C45 C46 -0.44(17) . . . . ?
 C28 C29 C30 C13 -143.49(15) . . . . ?
 C28 C29 C30 C31 0.0(2) . . . . ?
 C28 C47 C48 C31 -0.4(2) . . . . ?
 C28 C47 C48 C49 138.66(15) . . . . ?
 C29 C11 C12 C2 -142.87(15) . . . . ?
 C29 C11 C12 C13 -0.62(17) . . . . ?
 C29 C28 C47 C46 141.96(14) . . . . ?
 C29 C28 C47 C48 -0.6(2) . . . . ?
 C29 C30 C31 C32 -138.91(15) . . . . ?
 C29 C30 C31 C48 -1.1(2) . . . . ?
 C30 C13 C14 C15 -138.15(15) . . . . ?
 C30 C13 C14 C33 -1.3(2) . . . . ?
 C30 C31 C32 C33 -0.1(2) . . . . ?
 C30 C31 C32 C50 141.87(15) . . . . ?
 C30 C31 C48 C47 1.3(2) . . . . ?
 C30 C31 C48 C49 -142.07(15) . . . . ?
 C31 C32 C33 C14 -0.8(2) . . . . ?
 C31 C32 C33 C34 137.50(15) . . . . ?
 C31 C32 C50 C49 0.37(16) . . . . ?
 C31 C32 C50 C51 -142.26(14) . . . . ?
 C31 C48 C49 C50 -0.09(16) . . . . ?
 C31 C48 C49 C59 143.23(14) . . . . ?
 C32 C31 C48 C47 143.67(15) . . . . ?
 C32 C31 C48 C49 0.32(16) . . . . ?
 C32 C33 C34 C16 -142.03(14) . . . . ?
 C32 C33 C34 C35 -0.2(2) . . . . ?
 C32 C50 C51 C35 0.5(2) . . . . ?
 C32 C50 C51 C52 138.57(15) . . . . ?
 C33 C14 C15 C3 -142.19(14) . . . . ?
 C33 C14 C15 C16 -0.40(16) . . . . ?
 C33 C32 C50 C49 142.49(14) . . . . ?
 C33 C32 C50 C51 -0.1(2) . . . . ?
 C33 C34 C35 C36 -138.11(15) . . . . ?
 C33 C34 C35 C51 0.5(2) . . . . ?
 C34 C16 C17 C18 -138.90(15) . . . . ?
 C34 C16 C17 C37 0.5(2) . . . . ?
 C34 C35 C36 C37 1.6(2) . . . . ?
 C34 C35 C36 C53 142.49(14) . . . . ?
 C34 C35 C51 C50 -0.7(2) . . . . ?
 C34 C35 C51 C52 -143.23(14) . . . . ?
 C35 C36 C37 C17 -1.5(2) . . . . ?
 C35 C36 C37 C38 138.43(15) . . . . ?
 C35 C36 C53 C52 0.71(16) . . . . ?
 C35 C36 C53 C54 -141.46(14) . . . . ?
 C35 C51 C52 C53 0.36(16) . . . . ?
 C35 C51 C52 C60 142.59(14) . . . . ?
 C36 C35 C51 C50 142.58(14) . . . . ?
 C36 C35 C51 C52 0.07(17) . . . . ?
 C36 C37 C38 C19 -144.19(14) . . . . ?
 C36 C37 C38 C39 -1.2(2) . . . . ?
 C36 C53 C54 C39 -1.9(2) . . . . ?
 C36 C53 C54 C55 139.22(15) . . . . ?
 C37 C17 C18 C4 -142.49(13) . . . . ?
 C37 C17 C18 C19 0.50(16) . . . . ?
 C37 C36 C53 C52 141.88(14) . . . . ?
 C37 C36 C53 C54 -0.3(2) . . . . ?
 C37 C38 C39 C40 -147.66(14) . . . . ?
 C37 C38 C39 C54 -1.0(2) . . . . ?
 C38 C19 C20 C6 -136.33(14) . . . . ?
 C38 C19 C20 C21 11.4(2) . . . . ?
 C38 C39 C40 Si2 -64.9(2) . . . . ?
 C38 C39 C40 C21 9.6(2) . . . . ?
 C38 C39 C40 C41 135.60(15) . . . . ?
 C38 C39 C54 C53 2.6(2) . . . . ?
 C38 C39 C54 C55 -142.59(14) . . . . ?
 C39 C40 C41 C42 -135.35(15) . . . . ?
 C39 C40 C41 C55 14.01(15) . . . . ?
 C39 C54 C55 C41 0.25(17) . . . . ?
 C39 C54 C55 C56 145.41(14) . . . . ?
 C40 Si2 C21 C20 -104.08(14) . . . . ?
 C40 Si2 C21 C22 102.65(13) . . . . ?
 C40 Si2 C140 C141 72.58(14) . . . . ?
 C40 Si2 C140 C145 -97.12(14) . . . . ?
 C40 Si2 C160 C161 126.71(12) . . . . ?
 C40 Si2 C160 C165 -39.94(15) . . . . ?
 C40 C21 C22 C7 -142.18(12) . . . . ?
 C40 C21 C22 C23 10.27(19) . . . . ?
 C40 C39 C54 C53 153.98(14) . . . . ?
 C40 C39 C54 C55 8.80(17) . . . . ?
 C40 C41 C42 C23 10.3(2) . . . . ?
 C40 C41 C42 C43 147.78(14) . . . . ?
 C40 C41 C55 C54 -9.23(17) . . . . ?
 C40 C41 C55 C56 -153.88(14) . . . . ?
 C41 C42 C43 C44 -142.20(14) . . . . ?
 C41 C42 C43 C57 0.8(2) . . . . ?
 C41 C55 C56 C57 2.4(2) . . . . ?
 C41 C55 C56 C60 139.44(15) . . . . ?
 C42 C23 C24 C25 -143.76(13) . . . . ?
 C42 C23 C24 C44 0.19(15) . . . . ?
 C42 C41 C55 C54 141.74(14) . . . . ?
 C42 C41 C55 C56 -2.9(2) . . . . ?
 C42 C43 C44 C24 0.20(16) . . . . ?
 C42 C43 C44 C45 144.18(13) . . . . ?
 C42 C43 C57 C56 -1.3(2) . . . . ?
 C42 C43 C57 C58 -138.38(15) . . . . ?
 C43 C44 C45 C27 -138.91(14) . . . . ?
 C43 C44 C45 C46 -1.3(2) . . . . ?
 C43 C57 C58 C46 -1.0(2) . . . . ?
 C43 C57 C58 C59 141.31(14) . . . . ?
 C44 C24 C25 C8 -140.14(14) . . . . ?
 C44 C24 C25 C26 -1.1(2) . . . . ?
 C44 C43 C57 C56 137.63(15) . . . . ?
 C44 C43 C57 C58 0.6(2) . . . . ?
 C44 C45 C46 C47 -141.40(14) . . . . ?
 C44 C45 C46 C58 0.9(2) . . . . ?
 C45 C27 C28 C29 -141.89(15) . . . . ?
 C45 C27 C28 C47 -0.06(17) . . . . ?
 C45 C46 C47 C28 -0.81(17) . . . . ?
 C45 C46 C47 C48 141.88(14) . . . . ?
 C45 C46 C58 C57 0.2(2) . . . . ?
 C45 C46 C58 C59 -137.65(14) . . . . ?
 C46 C47 C48 C31 -138.73(15) . . . . ?
 C46 C47 C48 C49 0.4(2) . . . . ?
 C46 C58 C59 C49 0.2(2) . . . . ?
 C46 C58 C59 C60 142.66(14) . . . . ?
 C47 C28 C29 C11 -138.52(15) . . . . ?
 C47 C28 C29 C30 0.8(2) . . . . ?
 C47 C46 C58 C57 137.91(15) . . . . ?
 C47 C46 C58 C59 0.0(2) . . . . ?
 C47 C48 C49 C50 -143.47(14) . . . . ?
 C47 C48 C49 C59 -0.2(2) . . . . ?
 C48 C31 C32 C33 -142.37(15) . . . . ?
 C48 C31 C32 C50 -0.43(16) . . . . ?
 C48 C49 C50 C32 -0.17(16) . . . . ?
 C48 C49 C50 C51 142.69(14) . . . . ?
 C48 C49 C59 C58 -0.1(2) . . . . ?
 C48 C49 C59 C60 -138.14(15) . . . . ?
 C49 C50 C51 C35 -137.75(15) . . . . ?
 C49 C50 C51 C52 0.3(2) . . . . ?
 C49 C59 C60 C52 -0.4(2) . . . . ?
 C49 C59 C60 C56 142.13(14) . . . . ?
 C50 C32 C33 C14 -138.36(15) . . . . ?
 C50 C32 C33 C34 0.0(2) . . . . ?
 C50 C49 C59 C58 138.89(15) . . . . ?
 C50 C49 C59 C60 0.9(2) . . . . ?
 C50 C51 C52 C53 -142.08(14) . . . . ?
 C50 C51 C52 C60 0.2(2) . . . . ?
 C51 C35 C36 C37 -141.37(14) . . . . ?
 C51 C35 C36 C53 -0.48(16) . . . . ?
 C51 C52 C53 C36 -0.66(16) . . . . ?
 C51 C52 C53 C54 141.37(14) . . . . ?
 C51 C52 C60 C56 -138.03(15) . . . . ?
 C51 C52 C60 C59 -0.1(2) . . . . ?
 C52 C53 C54 C39 -139.90(15) . . . . ?
 C52 C53 C54 C55 1.2(2) . . . . ?
 C53 C36 C37 C17 -138.10(15) . . . . ?
 C53 C36 C37 C38 1.8(2) . . . . ?
 C53 C52 C60 C56 -0.5(2) . . . . ?
 C53 C52 C60 C59 137.42(15) . . . . ?
 C53 C54 C55 C41 -145.44(14) . . . . ?
 C53 C54 C55 C56 -0.3(2) . . . . ?
 C54 C39 C40 Si2 145.69(12) . . . . ?
 C54 C39 C40 C21 -139.81(12) . . . . ?
 C54 C39 C40 C41 -13.83(15) . . . . ?
 C54 C55 C56 C57 -138.15(15) . . . . ?
 C54 C55 C56 C60 -1.1(2) . . . . ?
 C55 C41 C42 C23 -136.14(14) . . . . ?
 C55 C41 C42 C43 1.3(2) . . . . ?
 C55 C56 C57 C43 -0.2(2) . . . . ?
 C55 C56 C57 C58 141.28(14) . . . . ?
 C55 C56 C60 C52 1.5(2) . . . . ?
 C55 C56 C60 C59 -141.02(14) . . . . ?
 C56 C57 C58 C46 -142.24(14) . . . . ?
 C56 C57 C58 C59 0.07(16) . . . . ?
 C57 C43 C44 C24 -143.38(13) . . . . ?
 C57 C43 C44 C45 0.6(2) . . . . ?
 C57 C56 C60 C52 142.74(15) . . . . ?
 C57 C56 C60 C59 0.26(16) . . . . ?
 C57 C58 C59 C49 -142.38(14) . . . . ?
 C57 C58 C59 C60 0.09(16) . . . . ?
 C58 C46 C47 C28 -142.98(14) . . . . ?
 C58 C46 C47 C48 -0.3(2) . . . . ?
 C58 C59 C60 C52 -142.76(14) . . . . ?
 C58 C59 C60 C56 -0.22(16) . . . . ?
 C59 C49 C50 C32 -143.68(14) . . . . ?
 C59 C49 C50 C51 -0.8(2) . . . . ?
 C60 C52 C53 C36 -142.88(15) . . . . ?
 C60 C52 C53 C54 -0.8(2) . . . . ?
 C60 C56 C57 C43 -141.72(14) . . . . ?
 C60 C56 C57 C58 -0.20(16) . . . . ?
 C100 Si1 C1 C2 8.23(15) . . . . ?
 C100 Si1 C1 C5 162.98(11) . . . . ?
 C100 Si1 C1 C9 -95.38(9) . . . . ?
 C100 Si1 C9 C1 106.04(9) . . . . ?
 C100 Si1 C9 C8 -149.63(12) . . . . ?
 C100 Si1 C9 C10 4.05(14) . . . . ?
 C100 Si1 C120 C121 -113.05(14) . . . . ?
 C100 Si1 C120 C125 77.40(15) . . . . ?
 C100 C101 C102 C103 -0.3(3) . . . . ?
 C100 C101 C109 C110 -141.60(16) . . . . ?
 C100 C101 C109 C111 96.98(19) . . . . ?
 C100 C105 C106 C107 -112.6(2) . . . . ?
 C100 C105 C106 C108 122.21(19) . . . . ?
 C101 C100 C105 C104 -5.4(2) . . . . ?
 C101 C100 C105 C106 172.68(15) . . . . ?
 C101 C102 C103 C104 -4.0(3) . . . . ?
 C102 C101 C109 C110 43.5(2) . . . . ?
 C102 C101 C109 C111 -77.9(2) . . . . ?
 C102 C103 C104 C105 3.5(3) . . . . ?
 C103 C104 C105 C100 1.2(3) . . . . ?
 C103 C104 C105 C106 -176.98(18) . . . . ?
 C104 C105 C106 C107 65.5(2) . . . . ?
 C104 C105 C106 C108 -59.6(2) . . . . ?
 C105 C100 C101 C102 5.0(2) . . . . ?
 C105 C100 C101 C109 -169.79(15) . . . . ?
 C109 C101 C102 C103 174.87(17) . . . . ?
 C120 Si1 C1 C2 -150.70(12) . . . . ?
 C120 Si1 C1 C5 4.05(14) . . . . ?
 C120 Si1 C1 C9 105.69(9) . . . . ?
 C120 Si1 C9 C1 -95.91(9) . . . . ?
 C120 Si1 C9 C8 8.41(15) . . . . ?
 C120 Si1 C9 C10 162.09(12) . . . . ?
 C120 Si1 C100 C101 -112.64(14) . . . . ?
 C120 Si1 C100 C105 79.58(15) . . . . ?
 C120 C121 C122 C123 0.3(3) . . . . ?
 C120 C121 C129 C130 -139.83(15) . . . . ?
 C120 C121 C129 C131 98.68(18) . . . . ?
 C120 C125 C126 C127 -117.73(18) . . . . ?
 C120 C125 C126 C128 118.28(17) . . . . ?
 C121 C120 C125 C124 -5.6(2) . . . . ?
 C121 C120 C125 C126 171.37(14) . . . . ?
 C121 C122 C123 C124 -3.4(3) . . . . ?
 C122 C121 C129 C130 46.27(19) . . . . ?
 C122 C121 C129 C131 -75.21(19) . . . . ?
 C122 C123 C124 C125 2.0(3) . . . . ?
 C123 C124 C125 C120 2.5(3) . . . . ?
 C123 C124 C125 C126 -174.51(16) . . . . ?
 C124 C125 C126 C127 59.3(2) . . . . ?
 C124 C125 C126 C128 -64.7(2) . . . . ?
 C125 C120 C121 C122 4.2(2) . . . . ?
 C125 C120 C121 C129 -169.61(14) . . . . ?
 C129 C121 C122 C123 174.54(16) . . . . ?
 C140 Si2 C21 C20 150.99(12) . . . . ?
 C140 Si2 C21 C22 -2.29(13) . . . . ?
 C140 Si2 C21 C40 -104.94(8) . . . . ?
 C140 Si2 C40 C21 96.89(9) . . . . ?
 C140 Si2 C40 C39 -162.27(12) . . . . ?
 C140 Si2 C40 C41 -7.04(15) . . . . ?
 C140 Si2 C160 C161 -79.54(15) . . . . ?
 C140 Si2 C160 C165 113.81(14) . . . . ?
 C140 C141 C142 C143 -1.6(3) . . . . ?
 C140 C141 C149 C150 -117.67(17) . . . . ?
 C140 C141 C149 C151 118.26(17) . . . . ?
 C140 C145 C146 C147 -98.33(18) . . . . ?
 C140 C145 C146 C148 139.77(16) . . . . ?
 C141 C140 C145 C144 -3.8(2) . . . . ?
 C141 C140 C145 C146 171.33(15) . . . . ?
 C141 C142 C143 C144 -2.1(3) . . . . ?
 C142 C141 C149 C150 64.2(2) . . . . ?
 C142 C141 C149 C151 -59.9(2) . . . . ?
 C142 C143 C144 C145 2.8(3) . . . . ?
 C143 C144 C145 C140 0.2(3) . . . . ?
 C143 C144 C145 C146 -175.36(18) . . . . ?
 C144 C145 C146 C147 76.91(19) . . . . ?
 C144 C145 C146 C148 -45.0(2) . . . . ?
 C145 C140 C141 C142 4.5(2) . . . . ?
 C145 C140 C141 C149 -173.57(14) . . . . ?
 C149 C141 C142 C143 176.58(18) . . . . ?
 C160 Si2 C21 C20 -7.25(14) . . . . ?
 C160 Si2 C21 C22 -160.52(11) . . . . ?
 C160 Si2 C21 C40 96.83(8) . . . . ?
 C160 Si2 C40 C21 -103.71(8) . . . . ?
 C160 Si2 C40 C39 -2.86(15) . . . . ?
 C160 Si2 C40 C41 152.36(12) . . . . ?
 C160 Si2 C140 C141 -80.24(15) . . . . ?
 C160 Si2 C140 C145 110.06(14) . . . . ?
 C160 C161 C162 C163 -1.0(3) . . . . ?
 C160 C161 C169 C170 115.01(17) . . . . ?
 C160 C161 C169 C171 -120.05(17) . . . . ?
 C160 C165 C166 C167 -92.48(18) . . . . ?
 C160 C165 C166 C168 145.16(16) . . . . ?
 C161 C160 C165 C164 -5.8(2) . . . . ?
 C161 C160 C165 C166 167.41(15) . . . . ?
 C161 C162 C163 C164 -3.1(3) . . . . ?
 C162 C161 C169 C170 -61.9(2) . . . . ?
 C162 C161 C169 C171 63.0(2) . . . . ?
 C162 C163 C164 C165 2.6(3) . . . . ?
 C163 C164 C165 C160 1.9(3) . . . . ?
 C163 C164 C165 C166 -171.71(16) . . . . ?
 C164 C165 C166 C167 80.80(18) . . . . ?
 C164 C165 C166 C168 -41.6(2) . . . . ?
 C165 C160 C161 C162 5.4(2) . . . . ?
 C165 C160 C161 C169 -171.50(14) . . . . ?
 C169 C161 C162 C163 176.00(16) . . . . ?

_shelx_res_file
;
TITL exp_557_autored_a.res in P2(1)/n
    exp_557_autored.res
    created by SHELXL-2018/3 at 15:40:32 on 21-Jul-2023
REM Old TITL exp_557_autored in P2(1)/n
REM SHELXT solution in P2(1)/n: R1 0.114, Rweak 0.005, Alpha 0.038
REM <I/s> 0.633 for 620 systematic absences, Orientation as input
REM Formula found by SHELXT: C109 Si1
CELL 0.71073 18.3631 13.6696 27.636 90 92.857 90
ZERR 4 0.0003 0.0002 0.0005 0 0.002 0
LATT 1
SYMM 0.5-X,0.5+Y,0.5-Z
SFAC C H Si
UNIT 432 272 8

L.S. 10
PLAN  10
SIZE 0.03 0.11 0.16
TEMP -173
CONF
MORE -1
BOND $H
fmap 2
acta
REM <olex2.extras>
REM <HklSrc "%.\\exp_557_autored.hkl">
REM </olex2.extras>

WGHT    0.064100    3.705200
FVAR       0.20278
SI1   3    0.531731    0.208549    0.887622    11.00000    0.01193    0.01766 =
         0.01009    0.00206    0.00075   -0.00026
SI2   3    0.540251    0.206089    0.612327    11.00000    0.01215    0.01251 =
         0.00958   -0.00101    0.00108    0.00110
C1    1    0.542072    0.315744    0.845399    11.00000    0.01002    0.01619 =
         0.01058   -0.00069    0.00022   -0.00051
C2    1    0.538702    0.422147    0.857528    11.00000    0.01401    0.01730 =
         0.00876   -0.00246   -0.00126   -0.00187
C3    1    0.589257    0.474559    0.828804    11.00000    0.01150    0.01720 =
         0.01352   -0.00296   -0.00270   -0.00284
C4    1    0.616201    0.407996    0.793286    11.00000    0.00758    0.01651 =
         0.01253   -0.00025   -0.00164   -0.00093
C5    1    0.582448    0.314991    0.799678    11.00000    0.00889    0.01413 =
         0.01180    0.00161   -0.00004    0.00141
C6    1    0.562091    0.260669    0.758916    11.00000    0.00862    0.01086 =
         0.01217    0.00156    0.00151    0.00269
C7    1    0.491442    0.210461    0.755179    11.00000    0.01161    0.00785 =
         0.01181    0.00021    0.00045    0.00151
C8    1    0.444322    0.216113    0.792363    11.00000    0.01255    0.00878 =
         0.01280    0.00198    0.00064   -0.00117
C9    1    0.464222    0.259360    0.840810    11.00000    0.01037    0.01491 =
         0.01210    0.00079    0.00147   -0.00074
C10   1    0.400133    0.323440    0.849930    11.00000    0.01267    0.01618 =
         0.01213    0.00179    0.00416   -0.00009
C11   1    0.405221    0.417935    0.867712    11.00000    0.01400    0.02010 =
         0.01086   -0.00159    0.00447    0.00088
C12   1    0.476369    0.468729    0.871427    11.00000    0.01744    0.01818 =
         0.00998   -0.00468    0.00154   -0.00096
C13   1    0.463781    0.569899    0.858449    11.00000    0.02086    0.01713 =
         0.01441   -0.00737    0.00184    0.00068
C14   1    0.514086    0.622259    0.832515    11.00000    0.02105    0.01364 =
         0.01777   -0.00787   -0.00039   -0.00239
C15   1    0.578555    0.573037    0.817072    11.00000    0.01561    0.01549 =
         0.01655   -0.00418   -0.00172   -0.00577
C16   1    0.593548    0.607888    0.768927    11.00000    0.01457    0.01444 =
         0.02049   -0.00161    0.00025   -0.00724
C17   1    0.618839    0.543174    0.734692    11.00000    0.01073    0.01443 =
         0.01845    0.00187    0.00047   -0.00493
C18   1    0.631428    0.441074    0.746906    11.00000    0.00689    0.01547 =
         0.01511    0.00018    0.00033   -0.00163
C19   1    0.612442    0.382674    0.705127    11.00000    0.00880    0.01526 =
         0.01224    0.00108    0.00257    0.00091
C20   1    0.578216    0.293660    0.711285    11.00000    0.00879    0.01272 =
         0.01052    0.00016    0.00121    0.00283
C21   1    0.523966    0.250794    0.675121    11.00000    0.01063    0.01112 =
         0.01050    0.00008    0.00104    0.00083
C22   1    0.464997    0.214699    0.705649    11.00000    0.01347    0.00719 =
         0.01085   -0.00074    0.00155   -0.00003
C23   1    0.391125    0.226996    0.694076    11.00000    0.01250    0.00981 =
         0.01306   -0.00102   -0.00024   -0.00250
C24   1    0.342461    0.237049    0.732529    11.00000    0.00996    0.01122 =
         0.01551    0.00037    0.00021   -0.00301
C25   1    0.368351    0.231815    0.780831    11.00000    0.01088    0.01077 =
         0.01471    0.00179    0.00254   -0.00235
C26   1    0.340839    0.298305    0.816212    11.00000    0.01111    0.01596 =
         0.01463    0.00186    0.00383   -0.00165
C27   1    0.286780    0.366174    0.802829    11.00000    0.01025    0.01748 =
         0.01646    0.00082    0.00420   -0.00038
C28   1    0.291668    0.464153    0.821484    11.00000    0.01172    0.01916 =
         0.01919   -0.00167    0.00806    0.00237
C29   1    0.350528    0.489483    0.853046    11.00000    0.01664    0.01934 =
         0.01466   -0.00290    0.00704    0.00271
C30   1    0.386374    0.583233    0.847518    11.00000    0.01964    0.01815 =
         0.01735   -0.00701    0.00556    0.00321
C31   1    0.362372    0.647520    0.811085    11.00000    0.02137    0.01410 =
         0.02315   -0.00658    0.00518    0.00570
C32   1    0.414868    0.701194    0.783699    11.00000    0.02553    0.00865 =
         0.02483   -0.00482    0.00379    0.00314
C33   1    0.489271    0.688450    0.793917    11.00000    0.02472    0.00936 =
         0.02217   -0.00591    0.00268   -0.00177
C34   1    0.538509    0.679980    0.754825    11.00000    0.02102    0.00930 =
         0.02328   -0.00188    0.00086   -0.00424
C35   1    0.511667    0.684266    0.706852    11.00000    0.02076    0.00852 =
         0.02434    0.00199    0.00294   -0.00365
C36   1    0.538798    0.618013    0.670865    11.00000    0.01810    0.01011 =
         0.01882    0.00408    0.00306   -0.00382
C37   1    0.591032    0.547602    0.684670    11.00000    0.01263    0.01347 =
         0.01699    0.00269    0.00362   -0.00447
C38   1    0.586381    0.449160    0.665828    11.00000    0.01146    0.01245 =
         0.01232    0.00228    0.00343   -0.00067
C39   1    0.528859    0.422963    0.634280    11.00000    0.01303    0.01302 =
         0.00928    0.00204    0.00361   -0.00042
C40   1    0.495520    0.323221    0.631384    11.00000    0.01246    0.01289 =
         0.00992    0.00097    0.00064    0.00019
C41   1    0.415533    0.343452    0.628499    11.00000    0.01329    0.01409 =
         0.00893   -0.00106   -0.00194    0.00146
C42   1    0.365783    0.293689    0.654751    11.00000    0.01243    0.01327 =
         0.01260   -0.00067   -0.00340   -0.00119
C43   1    0.301500    0.343250    0.670353    11.00000    0.00981    0.01635 =
         0.01580   -0.00001   -0.00313   -0.00227
C44   1    0.286736    0.308520    0.718210    11.00000    0.00848    0.01528 =
         0.01869    0.00066   -0.00068   -0.00270
C45   1    0.259224    0.371116    0.752569    11.00000    0.00794    0.01854 =
         0.02044    0.00140    0.00133   -0.00123
C46   1    0.246648    0.473137    0.740588    11.00000    0.00752    0.01924 =
         0.02371    0.00058    0.00217    0.00398
C47   1    0.267350    0.530632    0.783108    11.00000    0.01114    0.01941 =
         0.02204   -0.00120    0.00534    0.00634
C48   1    0.302065    0.620074    0.777939    11.00000    0.01699    0.01562 =
         0.02535   -0.00190    0.00400    0.00880
C49   1    0.317053    0.655788    0.730381    11.00000    0.01706    0.01239 =
         0.02588    0.00119    0.00383    0.00797
C50   1    0.386995    0.705985    0.733718    11.00000    0.02235    0.00809 =
         0.02601    0.00047    0.00234    0.00399
C51   1    0.434192    0.698136    0.696087    11.00000    0.02218    0.00778 =
         0.02416    0.00315    0.00153    0.00089
C52   1    0.413531    0.640479    0.653591    11.00000    0.02012    0.01100 =
         0.01853    0.00553    0.00068    0.00242
C53   1    0.478626    0.590702    0.638539    11.00000    0.01688    0.01373 =
         0.01522    0.00674    0.00233   -0.00021
C54   1    0.473620    0.494701    0.621390    11.00000    0.01423    0.01551 =
         0.01041    0.00391    0.00137    0.00106
C55   1    0.403637    0.445579    0.617684    11.00000    0.01485    0.01476 =
         0.01120    0.00216   -0.00175   -0.00007
C56   1    0.340991    0.493889    0.631448    11.00000    0.01416    0.01549 =
         0.01568    0.00392   -0.00393    0.00283
C57   1    0.288549    0.441545    0.658570    11.00000    0.00979    0.01779 =
         0.01766    0.00203   -0.00359    0.00142
C58   1    0.261162    0.507506    0.694609    11.00000    0.00867    0.01859 =
         0.02271    0.00233   -0.00195    0.00422
C59   1    0.297170    0.601246    0.689440    11.00000    0.01316    0.01549 =
         0.02296    0.00408    0.00048    0.00728
C60   1    0.346469    0.593135    0.650314    11.00000    0.01707    0.01381 =
         0.01872    0.00461   -0.00134    0.00541
C100  1    0.502178    0.243836    0.949757    11.00000    0.01670    0.02234 =
         0.01087    0.00217    0.00222   -0.00238
C101  1    0.427862    0.243165    0.962346    11.00000    0.01712    0.02598 =
         0.01226    0.00215    0.00200   -0.00207
C102  1    0.408380    0.294272    1.003246    11.00000    0.02060    0.03782 =
         0.01855   -0.00245    0.00401   -0.00095
AFIX  43
H102  2    0.358842    0.294249    1.011650    11.00000   -1.20000
AFIX   0
C103  1    0.459217    0.345130    1.032007    11.00000    0.03157    0.04477 =
         0.01818   -0.01084    0.00399   -0.00273
AFIX  43
H103  2    0.444155    0.382893    1.058580    11.00000   -1.20000
AFIX   0
C104  1    0.531997    0.340666    1.021853    11.00000    0.02836    0.04334 =
         0.01754   -0.00756    0.00028   -0.00900
AFIX  43
H104  2    0.567283    0.372531    1.042639    11.00000   -1.20000
AFIX   0
C105  1    0.554240    0.289888    0.981417    11.00000    0.02015    0.03093 =
         0.01327    0.00163    0.00057   -0.00477
C106  1    0.635224    0.283392    0.973643    11.00000    0.01743    0.04700 =
         0.01504    0.00161   -0.00040   -0.00956
AFIX  13
H106  2    0.641016    0.247321    0.942591    11.00000   -1.20000
AFIX   0
C107  1    0.674208    0.223664    1.014102    11.00000    0.02346    0.07035 =
         0.02717    0.01536    0.00025   -0.00277
AFIX 137
H10A  2    0.667868    0.255658    1.045346    11.00000   -1.50000
H10B  2    0.726287    0.219464    1.008169    11.00000   -1.50000
H10C  2    0.653392    0.157684    1.014659    11.00000   -1.50000
AFIX   0
C108  1    0.670674    0.383079    0.968508    11.00000    0.03407    0.05910 =
         0.04697    0.01192    0.00114   -0.02113
AFIX 137
H10D  2    0.646513    0.418377    0.941335    11.00000   -1.50000
H10E  2    0.722426    0.374594    0.962456    11.00000   -1.50000
H10F  2    0.665942    0.420541    0.998423    11.00000   -1.50000
AFIX   0
C109  1    0.367688    0.182950    0.936339    11.00000    0.01831    0.03107 =
         0.01607   -0.00084    0.00450   -0.00660
AFIX  13
H109  2    0.383627    0.166025    0.903291    11.00000   -1.20000
AFIX   0
C110  1    0.294298    0.237311    0.930862    11.00000    0.01599    0.05030 =
         0.02345   -0.00317    0.00474   -0.00459
AFIX 137
H11A  2    0.272890    0.242224    0.962552    11.00000   -1.50000
H11B  2    0.261070    0.201207    0.908494    11.00000   -1.50000
H11C  2    0.302225    0.303101    0.918054    11.00000   -1.50000
AFIX   0
C111  1    0.356388    0.087479    0.964336    11.00000    0.03789    0.03445 =
         0.02686    0.00006    0.01478   -0.01161
AFIX 137
H11D  2    0.340650    0.102815    0.996843    11.00000   -1.50000
H11E  2    0.402312    0.050897    0.966960    11.00000   -1.50000
H11F  2    0.318994    0.047834    0.947063    11.00000   -1.50000
AFIX   0
C120  1    0.586458    0.101521    0.865419    11.00000    0.01547    0.01978 =
         0.01239    0.00409   -0.00044    0.00308
C121  1    0.657191    0.111615    0.846741    11.00000    0.01575    0.02131 =
         0.01619    0.00546    0.00036    0.00377
C122  1    0.685810    0.033476    0.821087    11.00000    0.02127    0.02490 =
         0.02611    0.00335    0.00613    0.00660
AFIX  43
H122  2    0.732931    0.039710    0.808709    11.00000   -1.20000
AFIX   0
C123  1    0.647278   -0.052946    0.813207    11.00000    0.03158    0.02065 =
         0.03012    0.00002    0.00660    0.00757
AFIX  43
H123  2    0.666774   -0.103598    0.794191    11.00000   -1.20000
AFIX   0
C124  1    0.580383   -0.064725    0.833224    11.00000    0.02729    0.01706 =
         0.02849    0.00256    0.00116    0.00234
AFIX  43
H124  2    0.554656   -0.124590    0.828716    11.00000   -1.20000
AFIX   0
C125  1    0.550083    0.010485    0.860057    11.00000    0.01776    0.01955 =
         0.01800    0.00549   -0.00071    0.00222
C126  1    0.480112   -0.010023    0.884860    11.00000    0.01864    0.02000 =
         0.02268    0.00570    0.00180   -0.00017
AFIX  13
H126  2    0.468054    0.049431    0.903967    11.00000   -1.20000
AFIX   0
C127  1    0.491562   -0.095217    0.920567    11.00000    0.03465    0.04471 =
         0.04091    0.02627    0.00994    0.00454
AFIX 137
H12A  2    0.447753   -0.103611    0.938990    11.00000   -1.50000
H12B  2    0.533363   -0.081072    0.942903    11.00000   -1.50000
H12C  2    0.500884   -0.155388    0.902617    11.00000   -1.50000
AFIX   0
C128  1    0.415351   -0.030765    0.849291    11.00000    0.02078    0.03769 =
         0.03285    0.00151   -0.00139   -0.00292
AFIX 137
H12D  2    0.424911   -0.090296    0.830895    11.00000   -1.50000
H12E  2    0.408505    0.024480    0.826925    11.00000   -1.50000
H12F  2    0.371186   -0.039755    0.867288    11.00000   -1.50000
AFIX   0
C129  1    0.707796    0.198429    0.856820    11.00000    0.01222    0.02620 =
         0.01874    0.00140    0.00096    0.00272
AFIX  13
H129  2    0.678024    0.254395    0.868189    11.00000   -1.20000
AFIX   0
C130  1    0.748757    0.232405    0.812653    11.00000    0.01536    0.02526 =
         0.02386   -0.00020    0.00411    0.00086
AFIX 137
H13A  2    0.784480    0.182579    0.804451    11.00000   -1.50000
H13B  2    0.773977    0.294090    0.820303    11.00000   -1.50000
H13C  2    0.713930    0.242208    0.785046    11.00000   -1.50000
AFIX   0
C131  1    0.764093    0.170841    0.897627    11.00000    0.01877    0.04822 =
         0.02437    0.00253   -0.00544    0.00496
AFIX 137
H13D  2    0.738708    0.148843    0.926032    11.00000   -1.50000
H13E  2    0.794139    0.228054    0.906305    11.00000   -1.50000
H13F  2    0.795295    0.118051    0.886541    11.00000   -1.50000
AFIX   0
C140  1    0.473171    0.105557    0.595236    11.00000    0.01521    0.01453 =
         0.01553   -0.00411    0.00229    0.00066
C141  1    0.432211    0.115787    0.550802    11.00000    0.01935    0.01874 =
         0.01912   -0.00414   -0.00115    0.00118
C142  1    0.370935    0.056982    0.540900    11.00000    0.02655    0.03146 =
         0.02951   -0.00380   -0.00884   -0.00634
AFIX  43
H142  2    0.342997    0.065416    0.511330    11.00000   -1.20000
AFIX   0
C143  1    0.350531   -0.013059    0.573474    11.00000    0.03142    0.03861 =
         0.03748   -0.00383   -0.00327   -0.01824
AFIX  43
H143  2    0.307877   -0.051067    0.566869    11.00000   -1.20000
AFIX   0
C144  1    0.392519   -0.027709    0.615853    11.00000    0.03387    0.02585 =
         0.02983    0.00008    0.00337   -0.01297
AFIX  43
H144  2    0.379331   -0.078119    0.637401    11.00000   -1.20000
AFIX   0
C145  1    0.453788    0.029674    0.627784    11.00000    0.02358    0.01559 =
         0.01837   -0.00269    0.00431   -0.00199
C146  1    0.498608    0.000838    0.673462    11.00000    0.02951    0.01260 =
         0.01827    0.00000    0.00329   -0.00023
AFIX  13
H146  2    0.531967    0.056342    0.682661    11.00000   -1.20000
AFIX   0
C147  1    0.545452   -0.089036    0.663025    11.00000    0.04000    0.01574 =
         0.02462    0.00083    0.00570    0.00306
AFIX 137
H14A  2    0.513683   -0.144164    0.653638    11.00000   -1.50000
H14B  2    0.575263   -0.106287    0.692177    11.00000   -1.50000
H14C  2    0.577311   -0.074024    0.636596    11.00000   -1.50000
AFIX   0
C148  1    0.452134   -0.022008    0.716792    11.00000    0.04039    0.01607 =
         0.02305    0.00171    0.00965   -0.00337
AFIX 137
H14D  2    0.426225   -0.083927    0.711051    11.00000   -1.50000
H14E  2    0.416726    0.030700    0.720683    11.00000   -1.50000
H14F  2    0.483815   -0.027365    0.746274    11.00000   -1.50000
AFIX   0
C149  1    0.454060    0.187064    0.512440    11.00000    0.02511    0.02061 =
         0.01463   -0.00222   -0.00453    0.00106
AFIX  13
H149  2    0.499709    0.220498    0.524818    11.00000   -1.20000
AFIX   0
C150  1    0.396433    0.265948    0.502087    11.00000    0.04590    0.03292 =
         0.02680    0.00329   -0.00627    0.01444
AFIX 137
H15A  2    0.350723    0.235195    0.490282    11.00000   -1.50000
H15B  2    0.413316    0.310977    0.477430    11.00000   -1.50000
H15C  2    0.388294    0.302271    0.531909    11.00000   -1.50000
AFIX   0
C151  1    0.471076    0.134204    0.465687    11.00000    0.04641    0.03217 =
         0.02248   -0.00766    0.00629   -0.00109
AFIX 137
H15D  2    0.485807    0.182038    0.441638    11.00000   -1.50000
H15E  2    0.427560    0.099196    0.453126    11.00000   -1.50000
H15F  2    0.510786    0.087435    0.472279    11.00000   -1.50000
AFIX   0
C160  1    0.635228    0.234776    0.593776    11.00000    0.01313    0.01888 =
         0.01031   -0.00197    0.00131    0.00199
C161  1    0.692646    0.180150    0.616484    11.00000    0.01559    0.02407 =
         0.01246   -0.00111    0.00145    0.00340
C162  1    0.764524    0.213878    0.615658    11.00000    0.01443    0.03667 =
         0.02126    0.00085   -0.00086    0.00455
AFIX  43
H162  2    0.802793    0.177332    0.631412    11.00000   -1.20000
AFIX   0
C163  1    0.780221    0.299627    0.592188    11.00000    0.01428    0.03849 =
         0.02437   -0.00146    0.00266   -0.00406
AFIX  43
H163  2    0.828791    0.323743    0.593119    11.00000   -1.20000
AFIX   0
C164  1    0.725028    0.350690    0.567202    11.00000    0.01861    0.02929 =
         0.01984    0.00267    0.00609   -0.00410
AFIX  43
H164  2    0.736745    0.408293    0.549999    11.00000   -1.20000
AFIX   0
C165  1    0.652668    0.319443    0.566734    11.00000    0.01644    0.02209 =
         0.01250   -0.00055    0.00321    0.00079
C166  1    0.597757    0.371797    0.532831    11.00000    0.01652    0.02265 =
         0.01570    0.00406    0.00353    0.00008
AFIX  13
H166  2    0.547819    0.357228    0.543792    11.00000   -1.20000
AFIX   0
C167  1    0.603283    0.330092    0.481417    11.00000    0.02584    0.04040 =
         0.01434    0.00307    0.00316    0.00387
AFIX 137
H16A  2    0.649589    0.350360    0.468370    11.00000   -1.50000
H16B  2    0.562720    0.354851    0.460507    11.00000   -1.50000
H16C  2    0.601058    0.258510    0.482636    11.00000   -1.50000
AFIX   0
C168  1    0.606702    0.483161    0.530960    11.00000    0.02754    0.02413 =
         0.02985    0.00930    0.00646   -0.00008
AFIX 137
H16D  2    0.608933    0.509514    0.563979    11.00000   -1.50000
H16E  2    0.565070    0.511874    0.512481    11.00000   -1.50000
H16F  2    0.651824    0.499320    0.515224    11.00000   -1.50000
AFIX   0
C169  1    0.678312    0.082121    0.639834    11.00000    0.01927    0.02120 =
         0.01769    0.00027   -0.00014    0.00686
AFIX  13
H169  2    0.624685    0.069497    0.636110    11.00000   -1.20000
AFIX   0
C170  1    0.716701    0.001247    0.612435    11.00000    0.02923    0.02823 =
         0.03000   -0.00470    0.00221    0.01161
AFIX 137
H17A  2    0.703994   -0.062615    0.625746    11.00000   -1.50000
H17B  2    0.769596    0.010718    0.615995    11.00000   -1.50000
H17C  2    0.701075    0.003889    0.578032    11.00000   -1.50000
AFIX   0
C171  1    0.699693    0.078957    0.693920    11.00000    0.03017    0.03097 =
         0.01887    0.00417   -0.00027    0.00872
AFIX 137
H17D  2    0.752147    0.091047    0.698815    11.00000   -1.50000
H17E  2    0.687983    0.014438    0.706898    11.00000   -1.50000
H17F  2    0.672672    0.129355    0.710759    11.00000   -1.50000
AFIX   0
HKLF 4


REM  exp_557_autored_a.res in P2(1)/n
REM wR2 = 0.1283, GooF = S = 1.027, Restrained GooF = 1.027 for all data
REM R1 = 0.0493 for 14459 Fo > 4sig(Fo) and 0.0726 for all 19176 data
REM 1007 parameters refined using 0 restraints

END

WGHT      0.0640      3.6952

REM Highest difference peak  0.485,  deepest hole -0.399,  1-sigma level  0.060
Q1    1   0.2421  0.4179  0.7449  11.00000  0.05    0.49
Q2    1   0.7043  0.2548  1.0652  11.00000  0.05    0.44
Q3    1   0.4030  0.2166  0.7861  11.00000  0.05    0.42
Q4    1   0.2562  0.4989  0.7621  11.00000  0.05    0.41
Q5    1   0.5145  0.5986  0.6479  11.00000  0.05    0.40
Q6    1   0.4405  0.4421  0.8662  11.00000  0.05    0.38
Q7    1   0.4211  0.6689  0.6765  11.00000  0.05    0.37
Q8    1   0.3624  0.5416  0.8493  11.00000  0.05    0.37
Q9    1   0.2874  0.4169  0.8127  11.00000  0.05    0.36
Q10   1   0.5607  0.1441  0.8799  11.00000  0.05    0.36
;
_shelx_res_checksum                4084
_shelx_hkl_file
;
   0   0  -4 1315.28 27.3468   2
   0   0   4 1378.19 27.3531   2
   0   0   5 1.39084 0.86291   2
   0   0  -5 0.84182 0.91082   2
   0   0   6 4831.50 98.4903   2
   0   0  -6 4895.24 98.4756   2
   0   0   7 3.07735 1.12595   2
   0   0  -7 2.13787 1.13342   2
   0   0   8 431.755 9.07502   2
   0   0  -8 427.588 9.04604   2
   0   0   9-0.54920 1.24875   2
   0   0  -9-0.71397 1.23325   2
   0   0  10 85.5121 2.48828   2
   0   0 -10 85.3020 2.42682   2
   0   0  11-0.86715 1.30016   2
   0   0 -11-0.26685 1.29990   2
   0   0  12 1005.51 20.8107   2
   0   0 -12 1002.01 20.7387   2
   0   0  13-1.80736 1.41354   2
   0   0 -13-0.50688 1.33333   2
   0   0  14 70.4471 2.39075   2
   0   0 -14 65.0597 2.26304   2
   0   0  15-0.26373 1.51999   2
   0   0 -15-0.79976 1.43142   2
   0   0  16 31.3718 1.86093   2
   0   0 -16 32.9223 1.75892   2
   0   0  17-0.12102 1.64215   2
   0   0 -17 2.75533 1.51068   2
   0   0  17 1.51968 1.39775   1
   0   0  18 26.3072 1.94036   2
   0   0  18 24.8919 1.70272   1
   0   0  19 0.89122 1.74600   2
   0   0  19 1.69164 1.49399   1
   0   0  20 5.88126 1.90565   2
   0   0  20 2.20757 1.56353   1
   0   0  21-0.46014 2.00333   2
   0   0  21 2.02718 1.67289   1
   0   0  22 256.548 6.03825   1
   0   0  22 249.232 6.30882   2
   0   0  23-0.36817 1.84210   1
   0   0  23 0.33979 2.13407   2
   0   0  24 2.42947 1.85180   1
   0   0  24 3.38449 2.15658   2
   0   0  25-1.06111 1.94754   1
   0   0  25 1.02717 2.36364   2
   0   0  26 28.2693 2.72210   2
   0   0  27-2.45090 2.51247   2
   0   0  28 80.6897 3.68386   2
   0   0  29 5.34208 2.73146   2
   0   0  30 3.83184 2.89691   2
   0   0  31 3.37518 2.89566   2
   0   0  32 7.49264 3.17243   2
   0   0  33-4.38379 3.21088   2
   0   0  34 26.4970 3.51320   2
   0   0  35 0.13714 3.40900   2
   0   1  -3 44.3552 1.18280   2
   0  -1   3 46.2421 1.14518   4
   0   1  -4 62.4668 1.60327   2
   0   1   4 63.5826 1.58206   2
   0   1   5 141.281 3.14907   2
   0   1  -5 139.460 3.14396   2
   0   1   6 120.271 2.90367   2
   0   1  -6 126.239 2.88474   2
   0   1   7 79.9167 2.24164   2
   0   1  -7 83.4820 2.18493   2
   0   1   8 703.935 14.4311   2
   0   1  -8 689.174 14.4050   2
   0   1   9 109.230 2.77838   2
   0   1  -9 105.916 2.74346   2
   0   1  10 13.6637 1.44189   2
   0   1 -10 14.2484 1.38126   2
   0   1  11 0.41256 1.31942   2
   0   1 -11 3.13832 1.30175   2
   0   1  12 108.222 2.93458   2
   0   1 -12 102.253 2.81968   2
   0   1  13 39.2637 1.89113   2
   0   1 -13 35.4975 1.72510   2
   0   1  14 0.48767 1.54403   2
   0   1 -14 1.70582 1.37493   2
   0   1  15 1.78511 1.55342   2
   0   1 -15 2.48838 1.44097   2
   0   1  16 8.05827 1.62996   2
   0   1 -16 4.67287 1.46199   2
   0   1  17 28.1978 1.94193   2
   0   1 -17 26.7775 1.75508   2
   0   1  17 25.9164 1.66373   1
   0   1  18 45.4884 2.25988   2
   0   1  18 44.1882 1.98467   1
   0   1  19 43.3545 2.24022   2
   0   1  19 38.9070 1.97694   1
   0   1  20 91.0381 3.20525   2
   0   1  20 95.7130 2.88073   1
   0   1  21 5.27077 1.97540   2
   0   1  21 2.92897 1.66860   1
   0   1  22 98.4466 3.57259   2
   0   1  22 116.330 3.31614   1
   0   1  23 32.7494 2.47005   2
   0   1  23 36.1656 2.14702   1
   0   1  24 104.036 3.75069   2
   0   1  24 104.024 3.35528   1
   0   1  25 22.2354 2.44850   2
   0   1  25 27.4822 2.14601   1
   0   1  26 32.5732 2.83690   2
   0   1  27 11.9055 2.57590   2
   0   1  28-1.91693 2.70554   2
   0   1  29 0.55642 2.67573   2
   0   1  30-4.16591 2.94389   2
   0   1  31 20.4650 3.15690   2
   0   1  32 3.48487 2.93721   2
   0   1  33 0.77106 3.23198   2
   0   1  34-2.92089 3.21793   2
   0   1  35 10.2521 3.39909   2
   0   2   0 775.184 15.8143   4
   0   2   0 781.294 15.8522   3
   0   2  -1 728.219 14.9546   4
   0   2   1 744.478 14.9916   3
   0   2  -1 734.272 14.9962   3
   0   2  -2 622.832 12.6848   2
   0   2   2 634.755 12.7699   3
   0   2  -2 617.548 12.7315   4
   0   2  -3 60.5502 1.46487   4
   0   2   3 58.7819 1.41579   2
   0   2  -3 56.4760 1.42931   2
   0   2  -4 3999.39 80.6609   4
   0   2  -4 3989.97 80.6543   2
   0   2   4 3967.53 80.6606   2
   0   2  -5 23.7950 1.07571   2
   0   2   5 24.2451 1.10347   2
   0   2  -6 769.710 15.7511   2
   0   2   6 765.293 15.7702   2
   0   2  -7 62.3934 1.79242   2
   0   2   7 58.7771 1.82163   2
   0   2  -8 1.51850 1.06266   2
   0   2   8 1.47115 1.18997   2
   0   2  -9 0.24732 1.16725   2
   0   2   9-0.99896 1.21415   2
   0   2 -10 1310.20 27.0747   2
   0   2  10 1333.62 27.1194   2
   0   2 -11 298.277 6.63027   2
   0   2  11 308.310 6.70943   2
   0   2 -12 0.61315 1.24790   2
   0   2  12-2.18061 1.33226   2
   0   2 -13 10.7916 1.39968   2
   0   2  13 11.6294 1.55938   2
   0   2 -14 0.41497 1.41771   2
   0   2  14-0.24302 1.51783   2
   0   2 -15 23.8596 1.64565   2
   0   2  15 28.7138 1.79802   2
   0   2 -16 84.3546 2.63530   2
   0   2  16 90.7632 2.63483   1
   0   2  16 82.5752 2.81972   2
   0   2  17 57.7907 2.19069   1
   0   2  17 59.8482 2.38355   2
   0   2  18 149.300 3.80665   1
   0   2  18 143.735 4.05722   2
   0   2  19 0.10231 1.51806   1
   0   2  19 0.06814 1.73532   2
   0   2  20 189.309 4.56659   1
   0   2  20 174.882 4.85500   2
   0   2  21 27.0906 1.95324   1
   0   2  21 22.8543 2.24681   2
   0   2  22 351.737 7.87619   1
   0   2  22 342.333 8.16209   2
   0   2  23 265.928 6.25023   1
   0   2  23 254.535 6.56024   2
   0   2  24 30.5960 2.16333   1
   0   2  24 27.0632 2.54154   2
   0   2  25 144.402 4.47550   2
   0   2  25 135.064 4.00421   1
   0   2  26 29.1002 2.77256   2
   0   2  27 21.3614 2.67334   2
   0   2  28 2.02165 2.67627   2
   0   2  29 56.9690 3.37654   2
   0   2  30 14.9066 3.08919   2
   0   2  31 1.91850 2.88782   2
   0   2  32 5.32570 3.12231   2
   0   2  33 48.7261 3.81102   2
   0   2  34 5.02545 3.24605   2
   0   2  35-1.63529 3.49844   2
   0   3   0-0.20099 0.68221   4
   0   3   0-1.09160 0.87874   3
   0   3   1 19.7869 0.83029   4
   0   3   1 18.6729 1.04896   3
   0   3  -1 20.5205 1.03882   3
   0   3  -1 18.1487 0.79271   4
   0   3  -2 151.779 3.41011   3
   0   3  -2 156.333 3.31770   4
   0   3   2 152.605 3.40284   3
   0  -3   2 151.024 3.16651   1
   0   3  -3 183.255 4.00790   4
   0   3   3 183.489 4.06574   3
   0   3   3 189.551 3.91173   2
   0  -3   3 183.654 3.92411   2
   0   3  -3 185.752 3.89772   2
   0  -3  -3 185.744 3.88779   2
   0   3  -4 82.3599 1.97767   2
   0  -3  -4 85.3503 1.97635   2
   0   3  -4 85.8693 2.08465   4
   0   3   4 84.9532 1.99726   2
   0  -3   4 81.1922 2.01223   2
   0   3   4 86.2266 1.86370   5
   0   3  -5 648.986 13.0647   4
   0   3   5 631.102 13.0364   2
   0  -3   5 623.597 13.0523   2
   0  -3  -5 625.974 13.0201   2
   0   3  -5 644.316 13.0263   2
   0   3  -6 376.585 7.87319   4
   0  -3  -6 361.266 7.84404   2
   0   3  -6 384.243 7.86243   2
   0   3   6 388.554 7.90042   2
   0  -3   6 369.581 7.89727   2
   0   3  -7 255.336 5.38528   2
   0  -3  -7 250.033 5.37397   2
   0   3   7 248.115 5.41477   2
   0  -3   7 237.658 5.42561   2
   0  -3  -7 251.325 5.12827   5
   0   3   8 11.5438 1.20319   2
   0  -3   8 8.37265 1.17923   2
   0   3  -8 10.6601 1.17465   2
   0  -3  -8 9.57586 1.13040   2
   0  -3   9 14.6123 1.35424   2
   0   3   9 16.3515 1.31057   2
   0   3  -9 16.7737 1.28002   2
   0  -3  -9 19.6053 1.34349   2
   0  -3  10 11.3678 1.36614   2
   0   3  10 14.4918 1.34656   2
   0  -3 -10 13.3195 1.30305   2
   0   3 -10 14.2115 1.24091   2
   0  -3  11 39.4812 1.67132   2
   0   3  11 41.4888 1.80598   2
   0  -3 -11 36.8171 1.66335   2
   0   3 -11 35.4770 1.62023   2
   0   3  12 91.6196 2.58164   2
   0  -3  12 89.4659 2.61964   2
   0   3 -12 84.9105 2.49012   2
   0  -3 -12 83.8063 2.51265   2
   0  -3  13 325.203 7.40476   2
   0   3  13 345.206 7.40824   2
   0   3 -13 328.352 7.31206   2
   0  -3 -13 337.473 7.32446   2
   0  -3  14-1.09637 1.52545   2
   0   3  14-1.01813 1.40447   2
   0   3 -14-1.19964 1.41004   2
   0  -3 -14-2.18888 1.35901   2
   0   3  14 0.94406 1.27653   1
   0  -3  15 66.7616 2.46242   2
   0   3  15 68.2042 2.41625   2
   0  -3  15 65.4005 2.22223   1
   0   3 -15 72.5145 2.32958   2
   0   3  15 63.5679 2.17630   1
   0  -3 -15 69.7397 2.29217   2
   0  -3  16 55.6054 2.31447   2
   0   3  16 57.7803 2.36484   2
   0  -3  16 63.4612 2.14252   1
   0   3  16 64.9781 2.16901   1
   0   3  17 4.69077 1.63455   2
   0  -3  17 0.98623 1.67324   2
   0   3  17 2.28669 1.37593   1
   0  -3  17 2.06216 1.47651   1
   0   3  18 2.11757 1.71613   2
   0  -3  18 1.96892 1.76306   2
   0  -3  18-0.58063 1.47851   1
   0   3  18-0.24124 1.42961   1
   0   3  19 27.0090 2.10634   2
   0  -3  19 22.9652 1.99497   2
   0   3  19 25.7777 1.81810   1
   0  -3  19 24.0830 1.78000   1
   0  -3  20 0.90740 1.62152   1
   0   3  20 1.71052 1.58522   1
   0   3  20 2.23072 1.78721   2
   0  -3  20 4.64075 2.01772   2
   0  -3  21 59.5328 2.75957   2
   0   3  21 60.6406 2.72603   2
   0  -3  21 58.0063 2.39087   1
   0   3  21 62.2097 2.40028   1
   0   3  22-0.64420 1.76726   1
   0  -3  22 2.50961 1.78796   1
   0   3  22 0.40067 2.08216   2
   0  -3  22 4.75046 2.13607   2
   0   3  23 122.924 4.04965   2
   0  -3  23 124.256 4.07126   2
   0  -3  23 132.580 3.71287   1
   0   3  23 134.646 3.71304   1
   0  -3  24 41.2395 2.70738   2
   0   3  24 33.1212 2.69946   2
   0   3  24 39.8088 2.32970   1
   0  -3  24 40.7096 2.26158   1
   0  -3  25 104.829 3.89271   2
   0   3  25 106.042 3.79141   2
   0  -3  25 103.551 3.37567   1
   0   3  25 105.530 3.37418   1
   0  -3  26-0.49633 2.39818   2
   0   3  26-2.23785 2.59054   2
   0  -3  27-0.62215 2.61438   2
   0   3  27-0.50821 2.46984   2
   0   3  28 1.70158 2.69337   2
   0  -3  28 3.25332 2.59344   2
   0  -3  29 56.3087 3.46949   2
   0   3  29 62.4286 3.41536   2
   0   3  30 9.11141 2.96945   2
   0  -3  30 12.1077 3.04288   2
   0  -3  31 6.32693 2.97427   2
   0   3  31-0.11932 2.93790   2
   0  -3  32 4.02517 3.29269   2
   0   3  32 1.48193 3.03476   2
   0  -3  33 2.46940 3.18396   2
   0   3  33 7.40555 3.31195   2
   0  -3  34 3.21603 3.40055   2
   0   3  34 0.65823 3.15171   2
   0   3  35 8.14521 3.48922   2
   0  -3  35 8.97278 3.33145   2
   0   4   0 1268.60 26.3087   4
   0   4   0 1358.42 26.3898   3
   0  -4   0 1268.15 26.3013   4
   0   4   1 1210.68 25.4043   4
   0  -4   1 1231.82 25.4022   4
   0   4  -1 1294.86 25.4817   3
   0   4   1 1274.36 25.4747   3
   0   4  -1 1243.46 25.3998   4
   0  -4   2 112.898 2.70929   4
   0   4   2 110.888 2.80590   3
   0   4  -2 120.601 2.72075   4
   0   4  -2 128.993 2.83729   3
   0   4   3 0.25884 1.07996   3
   0  -4   3-0.47427 0.62010   2
   0   4  -3-0.05509 0.91394   4
   0   4  -3 0.18916 0.94769   3
   0  -4   3-1.85856 0.96948   4
   0   4   3-0.00942 0.52978   2
   0   4   3 0.24820 0.45938   1
   0  -4   3 0.82608 0.51430   1
   0  -4   4 23.2930 1.10656   4
   0  -4   4 24.4906 0.99921   2
   0   4   4 22.5859 0.92511   2
   0   4   4 25.5530 0.83557   1
   0  -4   4 24.5325 0.85619   1
   0   4  -4 24.6525 1.10390   4
   0   4   4 23.9595 1.25459   3
   0  -4   5 99.0340 2.39425   2
   0  -4   5 99.6768 2.29701   1
   0   4   5 99.8551 2.28279   1
   0   4  -5 99.5332 2.44744   4
   0   4   5 101.480 2.33626   2
   0  -4   5 96.6728 2.47944   4
   0   4   5 102.412 2.19967   5
   0   4   6 86.2505 2.22429   2
   0  -4   6 91.9455 2.22596   2
   0   4   6 87.6902 1.92817   5
   0   4  -6 90.7570 2.24742   4
   0  -4   6 83.5364 2.27776   4
   0   4  -6 86.0231 2.16758   2
   0  -4  -6 89.3332 2.15524   2
   0   4   6 92.2489 2.11938   1
   0  -4   7 1014.47 20.8355   2
   0   4   7 1039.34 20.8203   2
   0   4  -7 1037.40 20.8324   4
   0  -4  -7 1023.40 20.7830   2
   0   4  -7 1015.41 20.7892   2
   0  -4   7 962.938 20.8310   4
   0  -4   8 311.324 6.56791   2
   0   4   8 304.284 6.53086   2
   0  -4  -8 305.833 6.48855   2
   0   4  -8 308.893 6.49349   2
   0  -4   8 288.303 6.52740   4
   0   4   9 12.2083 1.28741   2
   0  -4   9 10.7635 1.27849   2
   0  -4   9 13.5281 1.33538   4
   0   4  -9 8.95993 1.11064   2
   0  -4  -9 13.6053 1.20328   2
   0  -4  10 469.391 10.1798   4
   0   4  10 489.580 10.2360   2
   0  -4  10 485.266 10.2502   2
   0  -4 -10 477.819 10.1766   2
   0   4 -10 476.368 10.1831   2
   0  -4 -10 488.472 9.86619   5
   0  -4  11 457.555 9.96694   4
   0   4  11 478.283 10.0508   2
   0  -4  11 468.917 10.0608   2
   0   4 -11 473.142 9.97023   2
   0  -4 -11 474.088 9.97533   2
   0   4  11 480.827 9.94665   1
   0  -4 -11 470.925 9.62628   5
   0  -4  12 7.73032 1.47329   2
   0   4  12 5.02031 1.42960   2
   0   4 -12 6.75314 1.26351   2
   0   4  12 7.79411 1.23165   1
   0  -4  12 7.46971 1.28517   1
   0  -4  12 10.1846 1.31296   4
   0   4  13 48.8453 1.75940   1
   0  -4  13 48.3933 1.80412   1
   0  -4  13 45.2699 1.84056   4
   0  -4  13 49.0274 2.01380   2
   0   4  13 48.0304 1.94970   2
   0   4  14 86.7269 2.42076   1
   0  -4  14 84.2093 2.48090   1
   0  -4  14 82.0060 2.45253   4
   0   4  14 83.4145 2.60346   2
   0  -4  14 82.9012 2.73321   2
   0   4  15 274.090 6.03802   1
   0  -4  15 274.432 6.05893   1
   0  -4  15 264.235 6.06445   4
   0   4  15 258.907 6.19385   2
   0  -4  15 271.042 6.23878   2
   0  -4  16 230.466 5.12710   1
   0   4  16 217.195 5.09017   1
   0  -4  16 216.201 5.10730   4
   0  -4  16 220.609 5.34880   2
   0   4  16 210.074 5.30558   2
   0  -4  17 11.7159 1.49780   1
   0   4  17 12.0553 1.51088   1
   0  -4  17 12.7585 1.60319   4
   0   4  17 13.4642 1.78844   2
   0  -4  17 13.5261 1.77399   2
   0   4  18 249.331 5.77578   1
   0  -4  18 247.285 5.74785   1
   0  -4  18 249.737 5.77216   4
   0  -4  18 248.723 5.98430   2
   0   4  18 248.731 5.98937   2
   0   4  19 213.150 5.11095   1
   0  -4  19 219.272 5.14585   1
   0  -4  19 216.758 5.15024   4
   0   4  19 213.384 5.38882   2
   0  -4  19 205.031 5.38173   2
   0   4  20 38.5152 2.01505   1
   0  -4  20 38.4320 2.06455   1
   0  -4  20 39.3502 2.08395   4
   0   4  20 42.0368 2.39918   2
   0  -4  20 35.9906 2.40955   2
   0   4  21 279.045 6.35887   1
   0  -4  21 273.244 6.32490   1
   0   4  21 262.672 6.63522   2
   0  -4  21 260.035 6.61195   2
   0  -4  21 276.372 6.35945   4
   0  -4  22 12.6645 1.92291   4
   0   4  22 10.4894 2.06788   2
   0  -4  22 10.3851 2.22418   2
   0   4  22 10.8239 1.84730   1
   0  -4  22 9.85872 1.81072   1
   0  -4  23 304.648 7.74108   2
   0   4  23 316.294 7.72120   2
   0  -4  23 326.735 7.43233   4
   0   4  23 324.932 7.37339   1
   0  -4  23 324.330 7.40631   1
   0  -4  24-0.81708 2.24026   2
   0   4  24 2.30167 2.32736   2
   0  -4  24 0.87649 1.88176   4
   0  -4  24 3.58787 1.83015   1
   0   4  24 3.10016 1.96598   1
   0   4  25 2.60020 2.26454   2
   0  -4  25 0.28609 2.47272   2
   0   4  25 2.17215 1.86008   1
   0  -4  25 0.39200 1.94452   1
   0  -4  26 15.1687 2.66027   2
   0   4  26 16.1662 2.67431   2
   0   4  27 3.15660 2.52837   2
   0  -4  27-0.73129 2.55039   2
   0   4  28 24.0597 2.99178   2
   0  -4  28 25.9187 3.02555   2
   0   4  29 27.8004 3.05128   2
   0  -4  29 40.0875 3.26496   2
   0   4  30 97.2687 4.18873   2
   0  -4  30 98.2361 4.32704   2
   0   4  31 14.9789 3.08699   2
   0  -4  31 20.3388 3.19461   2
   0   4  32 6.15364 3.14841   2
   0  -4  32 8.18993 3.27004   2
   0  -4  33 110.441 4.66752   2
   0   4  33 101.135 4.44601   2
   0  -4  34 14.6163 3.37401   2
   0   4  34 17.0553 3.57508   2
   0   4  35 21.3661 3.40220   2
   0  -4  35 18.9521 3.72687   2
   0   5   0 0.16630 1.02750   3
   0   5   0-0.69256 0.83154   4
   0   5  -1 29.8184 1.17184   4
   0   5   1 24.5649 1.36069   3
   0   5  -1 27.0441 1.31428   3
   0   5   1 25.5672 1.04907   4
   0  -5   1 27.8758 1.24997   4
   0  -5   2 0.30127 0.99440   4
   0   5  -2 2.41873 0.98001   3
   0   5  -2 0.91309 0.89274   4
   0   5   2 1.34724 1.03204   3
   0   5   2 0.86911 0.82848   4
   0   5  -3 1.36343 0.90506   4
   0   5  -3 2.04708 1.07256   3
   0  -5   3 3.20219 1.07253   4
   0   5   3 0.97054 0.95948   3
   0   5   3 1.99738 0.39248   1
   0  -5   3 2.17187 0.48418   1
   0   5   3 1.79779 0.49069   2
   0  -5   3 1.99339 0.57948   2
   0  -5   4 185.554 3.88317   1
   0   5   4 182.418 3.86414   1
   0   5   4 182.184 4.19559   3
   0  -5   4 179.613 4.10220   4
   0   5  -4 182.265 4.09048   4
   0  -5   4 185.655 3.95038   2
   0   5   4 188.277 3.91945   2
   0   5   5 0.91641 0.75529   2
   0  -5   5 0.71766 0.66976   1
   0   5   5 0.23936 0.61904   1
   0   5  -5-0.82779 0.87605   4
   0  -5   5 0.12306 0.79787   2
   0  -5   5 0.14942 1.03124   4
   0   5   5-0.15254 0.99726   3
   0   5   6 237.853 4.93583   5
   0   5  -6 233.172 5.13695   4
   0   5   6 239.515 4.99515   1
   0  -5   6 238.407 5.00406   1
   0   5   6 229.314 5.23189   3
   0  -5   6 236.510 5.08730   2
   0   5   6 228.415 5.06456   2
   0  -5   6 237.321 5.17282   4
   0   5   7 232.433 4.98683   1
   0  -5   7 232.726 4.99689   1
   0   5  -7 241.875 5.14874   4
   0  -5   7 236.697 5.17679   4
   0   5   7 232.359 5.06538   2
   0  -5   7 234.792 5.09849   2
   0   5   7 229.292 4.85619   5
   0  -5   8 7.55253 1.17824   4
   0   5   8 11.7376 0.98899   1
   0  -5   8 8.15787 0.97025   1
   0   5  -8 7.29237 1.12391   4
   0  -5   8 8.50367 1.09470   2
   0   5   8 10.6460 1.11768   2
   0  -5   9 29.3726 1.47794   4
   0  -5   9 28.9658 1.23362   1
   0   5   9 31.1603 1.27682   1
   0   5  -9 26.9132 1.37233   4
   0   5   9 27.4392 1.38727   2
   0  -5   9 26.9147 1.44223   2
   0  -5  10 4.47907 1.31425   4
   0   5  10 4.25990 1.16480   2
   0  -5  10 4.35224 1.25645   2
   0   5  10 6.00993 1.04617   1
   0  -5  10 5.27812 1.07026   1
   0  -5  11 209.667 4.66772   4
   0   5  11 193.824 4.63040   2
   0  -5  11 199.467 4.70402   2
   0   5  11 202.443 4.53066   1
   0  -5  11 201.838 4.54190   1
   0  -5  12-0.33436 1.22067   4
   0  -5  12 0.38780 1.24448   2
   0   5  12 1.93253 1.24598   2
   0   5  12 0.69804 1.03214   1
   0  -5  12 1.19690 1.11431   1
   0  -5  13 3.29036 1.26854   4
   0  -5  13 2.62726 1.44280   2
   0   5  13 4.30241 1.36236   2
   0   5  13 5.12257 1.20188   1
   0  -5  13 2.86938 1.19943   1
   0  -5  14 65.2766 2.14242   4
   0   5  14 63.1130 2.04044   1
   0  -5  14 63.4077 2.09842   1
   0   5  14 62.5962 2.27275   2
   0  -5  14 59.5282 2.28628   2
   0  -5 -14 63.8603 1.44147   5
   0  -5  15 5.08594 1.34385   4
   0  -5  15 5.13596 1.27670   1
   0   5  15 6.66532 1.24766   1
   0  -5 -15 7.42176 0.50267   5
   0  -5  15 9.38552 1.51906   2
   0   5  15 6.44125 1.49823   2
   0  -5  16 5.84938 1.46866   4
   0   5  16 6.30193 1.37132   1
   0  -5  16 4.09726 1.28418   1
   0  -5 -16 5.49888 0.51105   5
   0   5  16 6.00590 1.55096   2
   0  -5  16 6.24492 1.60608   2
   0  -5  17-0.67797 1.31742   1
   0   5  17 0.49374 1.36378   1
   0  -5  17 1.19718 1.47571   4
   0  -5 -17 0.40528 0.49113   5
   0   5  17 1.49981 1.54114   2
   0  -5  17-2.61787 1.59842   2
   0  -5 -18 108.313 2.37429   5
   0   5  18 106.339 3.29799   2
   0  -5  18 113.217 3.37709   2
   0  -5  18 108.968 3.13196   4
   0  -5  18 108.813 3.04202   1
   0   5  18 108.532 3.03733   1
   0  -5  19 3.31557 1.56837   1
   0   5  19 6.65967 1.51453   1
   0  -5  19 4.85765 1.90577   2
   0   5  19 6.51162 1.71565   2
   0  -5  19 6.19123 1.62072   4
   0  -5  20 2.58159 1.63297   1
   0   5  20 5.84378 1.57569   1
   0   5  20 6.26672 1.90520   2
   0  -5  20 3.56456 1.74460   4
   0  -5  20 5.88854 2.04220   2
   0  -5  21 85.7054 2.84472   1
   0   5  21 90.6668 2.84607   1
   0  -5  21 79.0545 3.22182   2
   0   5  21 88.5525 3.20266   2
   0  -5  21 83.2342 2.82619   4
   0  -5  22 83.1269 2.84303   1
   0   5  22 84.1852 2.88777   1
   0  -5  22 82.9456 2.87450   4
   0  -5  22 89.8071 3.35976   2
   0   5  22 82.0948 3.23920   2
   0   5  23 1.74921 1.81195   1
   0  -5  23 1.20250 1.74714   1
   0  -5  23 2.97167 1.91087   4
   0  -5  23 1.04432 2.17383   2
   0   5  23 1.01250 2.17895   2
   0  -5  24 26.9843 2.14918   1
   0   5  24 24.5000 2.08180   1
   0  -5  24 25.4598 2.15207   4
   0  -5  24 26.1145 2.69278   2
   0   5  24 25.1807 2.50994   2
   0   5  25 20.1301 2.14616   1
   0  -5  25 17.0556 2.09355   1
   0   5  25 17.1500 2.62097   2
   0  -5  25 16.9933 2.75232   2
   0  -5  26 11.9473 2.57656   2
   0   5  26 14.2374 2.57865   2
   0  -5  27 26.7919 2.91921   2
   0   5  27 19.6533 2.63570   2
   0  -5  28 20.4660 2.97196   2
   0   5  28 20.6919 2.95904   2
   0   5  29 0.99083 2.76054   2
   0  -5  29 5.78716 2.87510   2
   0  -5  30 7.88489 3.03507   2
   0   5  30 6.63151 2.98516   2
   0  -5  31 29.4830 3.24097   2
   0   5  31 27.3586 3.19893   2
   0   5  32 4.28533 3.14919   2
   0  -5  32 6.17084 3.29342   2
   0   5  33-9.61258 3.25127   2
   0  -5  33 1.69002 3.06944   2
   0   5  34-1.56949 3.33441   2
   0  -5  34 6.04159 3.49540   2
   0  -5  35 2.21293 3.36466   2
   0   5  35 7.01316 3.33009   2
   0   6   0 1.29110 1.14341   3
   0  -6   0 2.56670 1.23033   3
   0   6   0 3.82696 0.90239   4
   0  -6   1 14.1178 1.33589   3
   0   6   1 15.6605 1.20298   3
   0   6  -1 14.5148 1.27144   3
   0  -6  -1 15.8515 1.32848   3
   0  -6   1 16.1686 1.18536   4
   0   6  -1 16.5551 1.02165   4
   0   6   1 15.4197 0.97586   4
   0   6   2 30.1722 1.45710   3
   0  -6   2 29.2456 1.55608   3
   0   6  -2 29.6081 1.42946   3
   0   6  -2 30.7945 1.29387   4
   0   6   2 27.0107 1.22893   4
   0  -6   2 28.3344 1.37241   4
   0  -6  -2 26.3501 1.50018   3
   0  -6   3 35.7505 1.66446   3
   0   6   3 27.4294 1.40850   3
   0   6  -3 33.0723 1.45376   3
   0  -6   3 30.7979 0.81410   1
   0   6   3 30.4799 0.76757   1
   0   6   3 29.5728 0.80595   2
   0  -6   3 31.8324 0.90227   2
   0  -6   3 30.3877 1.43954   4
   0   6  -3 32.5989 1.37648   4
   0   6   3 30.6537 1.26064   4
   0   6   4 5.08207 1.16042   3
   0  -6   4 6.63405 1.30475   3
   0   6  -4 6.97107 1.11339   4
   0  -6   4 6.40034 1.18232   4
   0  -6   4 6.56979 0.71824   2
   0   6   4 5.61189 0.56908   2
   0  -6   4 7.06578 0.56521   1
   0   6   4 7.26769 0.47029   1
   0   6  -4 7.58851 1.16250   3
   0   6   5 683.871 14.3126   3
   0   6  -5 683.087 14.2016   4
   0  -6   5 707.595 14.0766   2
   0   6   5 689.258 14.0433   2
   0  -6   5 670.084 14.3384   3
   0  -6   5 675.404 14.0088   1
   0   6   5 680.764 13.9954   1
   0  -6   5 691.703 14.2305   4
   0   6   6 135.088 3.33890   3
   0  -6   6 136.670 3.10154   2
   0   6   6 131.177 3.07214   2
   0  -6   6 131.663 3.44511   3
   0   6  -6 135.534 3.24084   4
   0  -6   6 132.261 3.28490   4
   0   6   6 137.831 3.00687   5
   0  -6   6 137.478 3.00326   1
   0   6   6 136.949 2.98430   1
   0  -6   7 335.328 7.03308   2
   0   6   7 337.157 7.00603   2
   0  -6   7 327.198 7.29503   3
   0  -6   7 318.976 7.13148   4
   0   6  -7 328.246 7.11446   4
   0  -6   7 330.958 6.93947   1
   0   6   7 324.002 6.87352   5
   0   6   7 336.627 6.93072   1
   0   6   7 338.733 7.21231   3
   0  -6   8 78.3113 2.01969   1
   0   6   8 79.2361 1.99574   1
   0   6  -8 76.4655 2.26785   4
   0   6   8 79.3020 1.80682   5
   0  -6   8 77.2231 2.50549   3
   0   6   8 78.9676 2.34878   3
   0  -6   8 79.7716 2.28938   4
   0  -6   8 77.0564 2.16432   2
   0   6   8 80.5672 2.12256   2
   0   6  -9 187.895 4.32074   4
   0  -6   9 179.488 4.48772   3
   0  -6   9 193.939 4.35563   4
   0  -6   9 184.882 4.28015   2
   0   6   9 186.406 4.23453   2
   0   6   9 188.034 4.13990   1
   0  -6   9 186.596 4.15642   1
   0   6 -10 190.551 4.38276   4
   0   6  10 194.223 4.35977   2
   0  -6  10 189.600 4.39957   2
   0  -6  10 190.286 4.26086   1
   0   6  10 189.938 4.23304   1
   0  -6  10 182.734 4.54882   3
   0  -6  10 191.166 4.43416   4
   0  -6  11 1055.67 21.9615   1
   0   6  11 1073.61 21.9529   1
   0  -6  11 1055.00 22.0772   4
   0   6  11 1079.59 22.0696   2
   0  -6  11 1084.19 22.0948   2
   0  -6  12 69.2248 2.05815   1
   0   6  12 71.3208 2.05137   1
   0  -6  12 72.0716 2.28530   4
   0  -6  12 68.3278 2.30656   2
   0   6  12 70.7432 2.24562   2
   0  -6  13 103.006 2.71456   1
   0   6  13 104.991 2.70471   1
   0   6  13 100.152 2.89825   2
   0  -6  13 108.779 2.98775   2
   0  -6  13 105.073 2.87860   4
   0  -6  14 2.95472 1.39637   4
   0   6  14 2.47129 1.45915   2
   0  -6  14 4.37500 1.43572   2
   0   6  14 2.91129 1.20585   1
   0  -6  14 2.00554 1.21201   1
   0   6  15 290.398 6.53549   1
   0  -6  15 297.251 6.56174   1
   0  -6  15 300.588 6.64500   4
   0  -6  15 295.127 6.77516   2
   0   6  15 293.728 6.71792   2
   0   6  16 34.7931 1.71496   1
   0  -6  16 32.8878 1.74899   1
   0   6  16 34.3086 2.00110   2
   0  -6  16 33.4343 2.02316   2
   0  -6  16 38.9538 1.82949   4
   0   6  17 14.9722 1.41658   1
   0  -6  17 12.0972 1.45596   1
   0  -6  17 16.7689 1.62857   4
   0  -6  17 15.7897 1.77469   2
   0   6  17 13.8775 1.85161   2
   0   6  18 20.8759 1.66776   1
   0  -6  18 22.1649 1.62299   1
   0  -6  18 23.5483 2.02691   2
   0   6  18 22.3734 1.91957   2
   0  -6  18 23.9148 1.80777   4
   0  -6  19 11.2541 2.01633   2
   0   6  19 9.77861 1.82961   2
   0   6  19 8.51689 1.63453   1
   0  -6  19 10.9676 1.59852   1
   0  -6  19 12.5372 1.79705   4
   0   6  20 101.154 3.02849   1
   0  -6  20 102.385 3.00097   1
   0  -6  20 98.5091 3.40501   2
   0   6  20 97.9781 3.28642   2
   0  -6  20 96.0135 3.09639   4
   0   6  21 57.1648 2.41488   1
   0  -6  21 60.1279 2.37288   1
   0   6  21 56.5602 2.73303   2
   0  -6  21 53.6037 2.84560   2
   0  -6  21 63.5956 2.47001   4
   0   6  22 186.522 5.09279   2
   0  -6  22 182.513 5.15543   2
   0  -6  22 191.007 4.73899   1
   0   6  22 187.833 4.79567   1
   0  -6  22 195.365 4.89991   4
   0   6  23 43.9272 2.66344   2
   0  -6  23 42.6456 2.71515   2
   0  -6  23 44.7065 2.28323   1
   0   6  23 44.4392 2.26485   1
   0  -6  23 44.0636 2.36924   4
   0  -6  24 0.43587 1.86643   1
   0   6  24 1.87570 1.75855   1
   0   6  24-2.67408 2.39141   2
   0  -6  24 0.92345 2.31066   2
   0   6  25 48.4315 2.47276   1
   0  -6  25 43.3171 2.44796   1
   0  -6  25 41.4845 3.00178   2
   0   6  25 46.0322 3.03611   2
   0   6  26-0.87630 2.49437   2
   0  -6  26-1.11097 2.63909   2
   0  -6  27 2.20770 2.50465   2
   0   6  27 7.80054 2.49211   2
   0  -6  28-0.54657 2.79982   2
   0   6  28-4.22338 2.73057   2
   0  -6  29 82.6020 3.93718   2
   0   6  29 84.2864 3.95929   2
   0   6  30 4.65819 2.81544   2
   0  -6  30 7.99784 2.92521   2
   0  -6  31 87.9910 4.18813   2
   0   6  31 75.1145 4.05103   2
   0   6  32 2.19367 3.14711   2
   0  -6  32 1.38368 3.16713   2
   0  -6  33 58.0591 3.97055   2
   0   6  33 50.3795 3.78120   2
   0   6  34 12.1240 3.52549   2
   0  -6  34 11.4182 3.54611   2
   0   6  35-0.67089 3.45882   2
   0  -7   0 1.10675 1.28874   3
   0   7   0-0.14568 0.97299   4
   0   7   0 0.61608 1.11174   3
   0   7  -1 23.6947 1.44207   3
   0   7   1 22.7673 1.37511   3
   0  -7   1 23.8656 1.57974   3
   0  -7  -1 24.5960 1.52238   3
   0  -7   1 24.1379 1.34500   4
   0   7  -1 29.3850 1.32552   4
   0   7   1 23.7008 1.22868   4
   0   7  -2 63.7374 2.08441   3
   0  -7   2 61.2233 2.18380   3
   0   7   2 66.2318 2.07760   3
   0   7  -2 64.7574 1.93448   4
   0  -7   2 68.4299 1.98062   4
   0   7   2 65.1265 1.86269   4
   0  -7  -2 63.0550 2.15426   3
   0   7   3 1.96198 0.96882   4
   0   7   3 2.86308 1.27594   3
   0  -7   3 5.04096 1.38617   3
   0  -7   3 3.32942 1.17481   4
   0   7  -3 1.97507 1.10453   3
   0   7  -3 1.79533 1.03038   4
   0   7   4 33.4363 1.62666   3
   0  -7   4 30.1153 1.63808   3
   0  -7   4 30.7563 0.96279   2
   0   7   4 29.8262 0.84209   2
   0   7   4 29.9608 0.80621   1
   0  -7   4 31.3548 0.85688   1
   0   7  -4 30.4781 1.38134   4
   0  -7   4 29.7822 1.46650   4
   0   7  -4 30.3277 1.46491   3
   0   7   4 31.0085 1.33541   4
   0  -7   5 17.3199 1.49147   3
   0  -7   5 18.9655 0.80549   1
   0   7  -5 18.3361 1.23023   4
   0  -7   5 17.7194 1.34718   4
   0   7   5 24.0155 0.87678   2
   0  -7   5 18.0046 0.91810   2
   0   7   5 27.6172 1.43806   3
   0   7   6 46.8519 1.76551   3
   0  -7   6 43.9275 1.41412   2
   0  -7   6 46.5513 1.94745   3
   0   7   6 47.2490 1.21127   1
   0  -7   6 46.1276 1.26787   1
   0  -7   6 44.9667 1.73185   4
   0   7   6 46.1657 1.35113   2
   0   7  -6 44.3666 1.65926   4
   0   7   6 46.5324 1.33915   5
   0  -7   7 196.568 4.84029   3
   0  -7   7 203.889 4.37571   1
   0   7   7 204.280 4.35169   1
   0   7   7 203.275 4.74834   3
   0   7  -7 201.218 4.62387   4
   0   7   7 210.893 4.45372   2
   0  -7   7 196.719 4.46869   2
   0   7   7 204.472 4.36310   5
   0  -7   7 200.369 4.65385   4
   0  -7   8 235.532 5.56944   3
   0  -7   8 233.943 5.14742   1
   0   7   8 244.228 5.14683   1
   0   7   8 255.841 5.54652   3
   0   7  -8 232.481 5.34137   4
   0   7   8 243.437 5.24155   2
   0  -7   8 238.392 5.26374   2
   0   7   8 244.016 5.07531   5
   0  -7   8 231.230 5.38431   4
   0   7   9 33.7226 1.21493   1
   0  -7   9 34.6739 1.26226   1
   0  -7   9 32.7316 1.43194   2
   0   7   9 32.9807 1.40841   2
   0   7   9 30.4941 1.55410   3
   0  -7   9 32.9570 1.85259   3
   0  -7   9 32.1865 1.57513   4
   0   7  -9 32.5330 1.50227   4
   0   7  10 256.306 5.72051   2
   0  -7  10 264.243 5.76900   2
   0  -7  10 257.346 6.01501   3
   0   7  10 256.804 5.86901   3
   0   7 -10 256.555 5.77612   4
   0  -7  10 258.814 5.81401   4
   0   7  10 263.106 5.59195   1
   0  -7  10 254.819 5.60134   1
   0  -7  11 7.35804 1.68167   3
   0   7  11 5.33472 1.01350   1
   0  -7  11 5.26380 0.99487   1
   0   7  11 6.74687 1.21752   2
   0  -7  11 4.56176 1.32021   2
   0  -7  11 7.49632 1.30583   4
   0   7  12 30.5060 1.58106   2
   0  -7  12 30.3107 1.62819   2
   0  -7  12 31.7322 1.91778   3
   0  -7  12 33.5500 1.63329   4
   0  -7  12 28.9403 1.40263   1
   0   7  12 30.5679 1.38173   1
   0  -7  13 17.4720 1.78142   3
   0   7  13 17.6080 1.29316   1
   0  -7  13 16.4544 1.29932   1
   0   7  13 18.4495 1.53205   2
   0  -7  13 21.6490 1.61088   2
   0  -7  13 16.8731 1.56737   4
   0  -7  14 24.1622 1.67655   4
   0  -7  14 22.1047 1.41275   1
   0   7  14 23.1381 1.68018   2
   0  -7  14 23.9377 1.71807   2
   0   7  14 22.9894 1.41734   1
   0  -7  15 65.9785 2.31673   4
   0  -7  15 61.3007 2.08067   1
   0   7  15 62.1491 2.07444   1
   0  -7  15 66.0958 2.38686   2
   0   7  15 61.9991 2.31433   2
   0  -7  16 4.09234 1.57045   4
   0  -7  16 6.40645 1.41548   1
   0   7  16 4.56552 1.38440   1
   0  -7  16 3.31426 1.74408   2
   0   7  16 3.76516 1.54590   2
   0  -7  17 7.33795 1.66509   4
   0  -7  17 6.53173 1.43273   1
   0   7  17 7.04734 1.39099   1
   0  -7  17 7.45217 1.87628   2
   0   7  17 5.78965 1.74332   2
   0  -7  18 8.26381 1.80371   4
   0   7  18 8.34783 1.55546   1
   0  -7  18 5.68716 1.56852   1
   0   7  18 6.29168 1.81023   2
   0  -7  18 6.46006 1.88044   2
   0  -7  19 7.66048 1.72945   4
   0   7  19 8.13211 1.61282   1
   0  -7  19 10.6412 1.57441   1
   0   7  19 8.47272 2.04692   2
   0  -7  19 6.77419 1.89637   2
   0  -7  20 19.8024 1.91560   4
   0   7  20 19.8138 1.72505   1
   0  -7  20 23.4733 1.73764   1
   0   7  20 23.4100 2.21702   2
   0  -7  20 25.2316 2.27640   2
   0  -7  21 8.36913 1.88858   4
   0  -7  21 7.52161 1.72282   1
   0   7  21 6.94243 1.71210   1
   0  -7  21 5.74867 2.21173   2
   0   7  21 6.57400 1.96828   2
   0  -7  22 83.2126 2.87045   4
   0   7  22 73.3238 2.74618   1
   0  -7  22 73.3577 2.72669   1
   0  -7  22 69.2836 3.17130   2
   0   7  22 78.2641 3.09644   2
   0   7  23 5.71198 1.86562   1
   0  -7  23 6.60469 1.93255   1
   0  -7  23 5.92060 2.44310   2
   0   7  23 10.1517 2.22236   2
   0  -7  24 35.1528 2.23871   1
   0   7  24 33.8945 2.29183   1
   0   7  24 35.7709 2.67747   2
   0  -7  24 31.2533 2.79119   2
   0  -7  25-0.67558 2.51851   2
   0   7  25 2.31622 2.29279   2
   0   7  26 8.80366 2.47452   2
   0  -7  26 10.2696 2.61840   2
   0  -7  27 2.72827 2.57713   2
   0   7  27 3.82925 2.66194   2
   0  -7  28 0.10905 2.78206   2
   0   7  28 2.41175 2.78100   2
   0  -7  29-1.58405 2.97828   2
   0   7  29-0.97992 2.89046   2
   0  -7  30-0.82121 3.02873   2
   0   7  30-4.18066 2.78304   2
   0  -7  31 6.31509 3.07920   2
   0   7  31 0.58709 3.07094   2
   0   7  32 7.04488 3.21939   2
   0  -7  32 1.88894 3.28734   2
   0   7  33-1.25451 3.03415   2
   0  -7  33 1.82064 3.26347   2
   0  -7  34 53.3545 4.01944   2
   0   7  34 48.6741 3.98108   2
   0   8   0 121.809 3.21604   3
   0  -8   0 127.977 3.28932   3
   0   8   0 121.130 3.03532   4
   0   8  -1 994.299 20.3289   4
   0   8   1 983.765 20.4705   3
   0   8  -1 990.692 20.4667   3
   0  -8   1 1003.37 20.4966   3
   0   8   1 950.635 20.3176   4
   0  -8  -1 1001.75 20.4844   3
   0   8  -2 83.3084 2.25617   4
   0   8   2 77.0988 2.20976   4
   0   8   2 76.9151 2.42866   3
   0  -8   2 86.9445 2.57044   3
   0  -8  -2 76.1980 2.43244   3
   0  -8   2 85.1238 2.30827   4
   0   8  -2 81.9658 2.41157   3
   0   8  -3 131.296 3.30533   3
   0   8   3 122.738 3.09120   4
   0  -8   3 131.462 3.16670   4
   0   8  -3 125.305 3.13769   4
   0  -8   3 133.040 3.39409   3
   0   8   3 118.243 3.25378   3
   0  -8   4 117.306 2.56272   2
   0   8  -4 123.200 3.12969   3
   0   8  -4 124.175 2.99922   4
   0   8   4 118.826 3.13390   3
   0  -8   4 122.827 3.29371   3
   0  -8   4 120.195 3.00451   4
   0   8   4 118.981 2.97744   4
   0  -8   5 189.287 4.37127   4
   0  -8   5 189.831 3.99158   2
   0   8  -5 186.591 4.32408   4
   0   8   5 189.585 3.90671   1
   0  -8   5 186.475 3.93027   1
   0   8   5 187.374 4.30096   4
   0   8   5 185.150 4.45765   3
   0  -8   5 179.937 4.56550   3
   0   8   5 182.640 3.93544   2
   0   8   6 14.5951 1.41241   3
   0  -8   6 13.8542 1.57860   3
   0   8   6 14.0575 0.64125   1
   0   8  -6 14.2413 1.28587   4
   0  -8   6 14.6906 1.34897   4
   0   8   6 15.3568 0.78171   2
   0  -8   6 13.6719 0.88734   2
   0  -8   6 13.8091 0.72754   1
   0   8   7 169.318 4.07163   3
   0  -8   7 162.074 4.15895   3
   0   8   7 163.097 3.53977   1
   0  -8   7 163.997 3.57147   1
   0  -8   7 163.764 3.95823   4
   0   8  -7 163.994 3.88409   4
   0  -8   7 164.885 3.68335   2
   0   8   7 164.003 3.63558   2
   0   8   7 163.275 3.63804   5
   0  -8   8 99.2108 2.49469   2
   0  -8   8 94.9698 2.97991   3
   0  -8   8 98.0420 2.34830   1
   0   8   8 99.6642 2.32310   1
   0  -8   8 101.258 2.74551   4
   0   8   8 100.053 2.32451   5
   0   8   8 97.3387 2.79887   3
   0   8   8 99.3179 2.44408   2
   0   8  -8 98.0781 2.64246   4
   0   8   9 2.63823 0.60399   5
   0   8  -9 4.92404 1.28683   4
   0  -8   9 4.23458 1.33766   4
   0   8   9 5.79294 1.02553   2
   0  -8   9 4.31112 1.09061   2
   0  -8   9 2.18821 0.86902   1
   0   8   9 2.07357 0.82818   1
   0   8   9 2.27008 1.25840   3
   0  -8   9 3.85382 1.50128   3
   0   8 -10 52.0060 1.97875   4
   0  -8  10 53.1935 1.97072   4
   0   8  10 54.4409 2.06484   3
   0  -8  10 56.0444 1.66544   1
   0   8  10 56.0067 1.63306   1
   0   8  10 53.7598 1.79779   2
   0  -8  10 54.8740 1.84469   2
   0  -8  10 53.9623 2.22759   3
   0  -8  11 7.53130 1.07822   1
   0   8  11 7.99449 1.02138   1
   0  -8  11 6.87791 1.42709   4
   0   8  11 8.55759 1.38670   3
   0  -8  11 5.37071 1.71132   3
   0  -8  11 8.70392 1.27688   2
   0   8  11 7.41473 1.25204   2
   0   8 -11 11.4520 1.45274   4
   0  -8  12 5.75124 1.60258   3
   0   8  12 5.31404 1.36793   3
   0   8  12 6.60181 1.27463   2
   0  -8  12 10.5236 1.41052   2
   0  -8  12 9.82383 1.43125   4
   0  -8  12 8.68326 1.08697   1
   0   8  12 7.72247 1.06520   1
   0  -8  13 44.2328 2.23320   3
   0   8  13 40.7153 1.99086   3
   0   8  13 45.3228 1.91013   2
   0  -8  13 43.2983 1.94801   2
   0  -8  13 43.7752 1.98383   4
   0  -8  13 43.9130 1.65134   1
   0   8  13 47.7435 1.63047   1
   0   8  14 40.0763 1.92681   2
   0  -8  14 41.7951 2.02562   2
   0  -8  14 43.9181 1.97864   4
   0  -8  14 43.3994 1.71160   1
   0   8  14 41.4344 1.64810   1
   0  -8  14 45.4958 2.33789   3
   0   8  15 191.618 4.70536   2
   0  -8  15 196.408 4.76885   2
   0  -8  15 198.694 4.72112   4
   0   8  15 191.063 4.47820   1
   0  -8  15 187.746 4.50241   1
   0  -8  15 189.833 4.99848   3
   0   8  16 24.1567 1.93342   2
   0  -8  16 31.5284 2.00748   2
   0  -8  16 33.5101 1.98678   4
   0   8  16 32.1322 1.64053   1
   0  -8  16 32.1316 1.67899   1
   0  -8  16 25.7641 2.24962   3
   0  -8  17 21.0820 1.61519   1
   0   8  17 21.7901 1.61504   1
   0  -8  17 20.8569 1.83973   4
   0  -8  17 22.4356 2.03034   2
   0   8  17 21.5458 1.92519   2
   0   8  18-0.25520 1.75679   2
   0  -8  18-0.60693 1.93531   2
   0  -8  18-0.62983 1.68597   4
   0   8  18-1.23681 1.45687   1
   0  -8  18-1.25767 1.46155   1
   0   8  19 0.06777 1.82580   2
   0  -8  19-0.07146 1.84773   2
   0  -8  19 1.12810 1.82580   4
   0  -8  19 1.96491 1.55699   1
   0   8  19 1.11498 1.56390   1
   0   8  20 35.4037 2.34416   2
   0  -8  20 29.2065 2.42887   2
   0  -8  20 34.8316 2.15400   4
   0  -8  20 32.7355 1.94988   1
   0   8  20 33.6212 1.91994   1
   0   8  21 31.3087 2.29943   2
   0  -8  21 32.7378 2.42529   2
   0  -8  21 25.9605 2.19825   4
   0  -8  21 29.5821 1.98892   1
   0   8  21 28.4202 1.98204   1
   0   8  22 85.1674 3.33277   2
   0  -8  22 81.2864 3.31192   2
   0  -8  22 85.0815 3.10472   4
   0  -8  22 87.5706 2.88153   1
   0   8  22 86.5547 2.89246   1
   0  -8  23 19.7758 2.56091   2
   0   8  23 17.5953 2.45366   2
   0  -8  23 17.6209 1.91306   1
   0   8  23 18.5730 1.91820   1
   0   8  24 20.6446 2.62146   2
   0  -8  24 21.9883 2.64089   2
   0   8  24 18.6456 2.01870   1
   0  -8  24 22.6684 2.03817   1
   0   8  25 48.9696 3.00555   2
   0  -8  25 45.5548 3.08477   2
   0   8  26 1.43867 2.52867   2
   0  -8  26-2.10573 2.77510   2
   0  -8  27 1.04416 2.81713   2
   0   8  27 5.00062 2.63929   2
   0   8  28 17.3329 2.96957   2
   0  -8  28 11.4010 2.96317   2
   0   8  29 43.9717 3.35806   2
   0  -8  29 40.0572 3.25455   2
   0   8  30 35.4645 3.37409   2
   0  -8  30 40.8584 3.43213   2
   0   8  31 7.80334 3.13106   2
   0  -8  31 4.24882 3.27157   2
   0   8  32-0.36136 3.03371   2
   0  -8  32 2.13107 3.34069   2
   0  -8  33 5.30468 3.23604   2
   0   8  33 2.72707 3.28305   2
   0  -8  34-1.06263 3.54459   2
   0   8  34-3.06417 3.43318   2
   0   9   0-1.52382 1.26100   3
   0  -9   0 1.54427 1.48904   3
   0   9   0 0.77559 1.05840   4
   0   9  -1 4.96880 1.37035   3
   0  -9   1 5.86781 1.53622   3
   0   9  -1 7.88150 1.16398   4
   0   9   1 6.02879 1.38446   3
   0   9   1 6.84542 1.14595   4
   0  -9  -1 10.0458 1.54032   3
   0   9  -2 17.9701 1.48289   3
   0  -9   2 17.9993 1.66407   3
   0   9  -2 16.9522 1.29051   4
   0   9   2 18.2937 1.49008   3
   0   9   2 14.5422 1.23223   4
   0  -9  -2 12.5078 1.46980   3
   0   9  -3 5.53966 1.23083   3
   0  -9   3 3.29707 1.44337   3
   0   9  -3 4.62852 1.16737   4
   0   9   3 3.99958 1.09943   4
   0  -9   3 4.57071 1.28771   4
   0   9   3 6.26969 1.35208   3
   0  -9   4-0.64544 1.57067   3
   0   9  -4-0.49468 1.18387   4
   0   9   4 2.03158 1.42974   3
   0   9   4 2.90838 1.08836   4
   0  -9   4-1.82123 1.24889   4
   0   9  -4-2.24989 1.28482   3
   0  -9   5 0.93952 1.45687   3
   0  -9   5 2.50522 1.30736   4
   0   9  -5 1.75032 1.18360   4
   0   9   5 1.45361 1.08951   4
   0  -9   5 1.39627 0.52421   2
   0   9   5 0.45979 1.40698   3
   0   9   6 0.88716 1.42396   3
   0  -9   6 1.01987 1.51237   3
   0  -9   6 1.47100 0.71521   2
   0  -9   6 2.05848 0.57801   1
   0   9  -6 2.65635 1.23757   4
   0   9   6 3.39492 1.15293   4
   0  -9   6 1.18165 1.33246   4
   0   9   6 1.97473 0.55701   2
   0   9   7 85.3972 2.51178   4
   0   9   7 87.8439 2.68691   3
   0  -9   7 85.8182 2.80962   3
   0  -9   7 90.0346 2.08351   1
   0   9   7 89.6207 2.03239   1
   0  -9   7 91.4931 2.65545   4
   0   9   7 88.6348 2.23101   5
   0   9  -7 91.0228 2.57163   4
   0  -9   7 90.0814 2.19635   2
   0   9   7 88.3226 2.10835   2
   0   9   8 27.7388 1.69438   3
   0  -9   8 30.3332 1.97613   3
   0   9   8 27.8445 0.99593   1
   0  -9   8 29.1375 1.07175   1
   0   9  -8 28.5520 1.56755   4
   0   9   8 29.6727 1.11374   5
   0  -9   8 29.8635 1.25920   2
   0   9   8 32.2905 1.17375   2
   0  -9   8 30.4219 1.69279   4
   0  -9   9 1.88847 1.71541   3
   0   9   9-0.30134 0.71117   5
   0   9  -9 1.92798 1.34927   4
   0   9   9 2.10452 0.76958   1
   0  -9   9 1.09171 0.82937   1
   0   9   9-0.77060 1.35810   3
   0   9   9-0.80212 0.96129   2
   0  -9   9-0.04479 1.42514   4
   0  -9   9 0.90177 1.01610   2
   0  -9  10 3.49616 1.18188   2
   0   9  10 4.94784 1.08125   2
   0   9  10 5.04698 1.50350   3
   0  -9  10 9.14337 1.81448   3
   0   9  10 5.14370 0.89810   1
   0  -9  10 5.16461 1.50079   4
   0   9 -10 5.39801 1.40925   4
   0  -9  10 4.88777 0.92525   1
   0  -9  11 38.3079 2.14721   3
   0  -9  11 40.7959 1.69363   2
   0  -9  11 42.5841 1.98633   4
   0   9  11 38.9189 1.94448   3
   0   9  11 41.2662 1.63445   2
   0  -9  11 38.5747 1.42335   1
   0   9  11 38.1983 1.40721   1
   0   9 -11 42.2572 1.85245   4
   0  -9  12 6.67463 1.58599   4
   0  -9  12 4.78022 1.83492   3
   0   9  12 2.73662 1.26410   2
   0  -9  12 5.14484 1.36369   2
   0   9  12 5.24131 1.58136   3
   0  -9  12 4.26456 1.10551   1
   0   9  12 4.95410 1.02485   1
   0  -9  13 31.1362 1.91778   4
   0  -9  13 25.9976 2.08495   3
   0   9  13 31.1175 1.69666   2
   0  -9  13 32.6155 1.74901   2
   0   9  13 29.4138 1.80527   3
   0  -9  13 29.4055 1.44943   1
   0   9  13 30.3516 1.38110   1
   0  -9  14 0.46960 1.50892   4
   0  -9  14-1.87585 1.95520   3
   0   9  14 0.37717 1.46886   2
   0  -9  14-0.35312 1.51667   2
   0   9  14-1.56971 1.56419   3
   0   9  14 1.64031 1.20772   1
   0  -9  14-0.95741 1.25042   1
   0  -9  15 150.414 3.97397   4
   0  -9  15 148.958 4.31449   3
   0   9  15 149.949 3.89603   2
   0  -9  15 151.613 3.96582   2
   0   9  15 153.548 4.05103   3
   0  -9  15 150.280 3.68857   1
   0   9  15 149.514 3.66378   1
   0  -9  16 8.17164 1.68208   4
   0  -9  16 12.0717 2.17725   3
   0  -9  16 8.12357 1.74551   2
   0   9  16 10.7163 1.70508   2
   0   9  16 9.31471 1.70316   3
   0  -9  16 11.4749 1.40060   1
   0   9  16 10.8926 1.42109   1
   0   9  17 127.073 3.69143   2
   0  -9  17 130.824 3.77242   2
   0  -9  17 133.105 4.01949   3
   0  -9  17 136.583 3.77072   4
   0  -9  17 132.898 3.43654   1
   0   9  17 133.967 3.43188   1
   0   9  18 1.75946 1.81836   2
   0  -9  18-0.73270 1.89298   2
   0  -9  18 2.37392 2.17952   3
   0  -9  18 0.60061 1.87050   4
   0   9  18 1.48673 1.48008   1
   0  -9  18 1.61140 1.45006   1
   0   9  19-0.80239 1.90122   2
   0  -9  19 2.82701 1.94956   2
   0  -9  19-1.35617 2.32189   3
   0  -9  19 1.25111 1.94851   4
   0  -9  19 0.34016 1.51541   1
   0   9  19-0.04769 1.53346   1
   0  -9  20 16.6715 2.19195   2
   0   9  20 12.8497 2.09568   2
   0  -9  20 16.4595 2.49272   3
   0  -9  20 14.7834 2.06072   4
   0  -9  20 15.0257 1.73469   1
   0   9  20 13.1787 1.68286   1
   0   9  21 31.9490 2.47453   2
   0  -9  21 33.3865 2.59808   2
   0  -9  21 30.0821 2.61198   3
   0  -9  21 28.7660 2.32726   4
   0  -9  21 32.3336 1.97546   1
   0   9  21 27.1484 1.92476   1
   0   9  22 0.27692 1.76844   1
   0  -9  22 0.11204 1.76535   1
   0  -9  22 0.66387 2.24884   2
   0   9  22-0.07899 2.16309   2
   0  -9  23-0.17545 1.74950   1
   0   9  23 3.36085 1.82361   1
   0  -9  23 0.17449 2.37905   2
   0   9  23-0.33267 2.28522   2
   0   9  24 3.86903 1.84413   1
   0  -9  24 6.50283 1.97168   1
   0  -9  24 6.03883 2.49965   2
   0   9  24 5.94001 2.43654   2
   0  -9  25 3.72822 2.51464   2
   0   9  25 3.10534 2.38750   2
   0   9  26-0.38157 2.61239   2
   0  -9  26-1.39758 2.55916   2
   0   9  27 51.6781 3.33961   2
   0  -9  27 49.4548 3.30388   2
   0   9  28 46.7871 3.33300   2
   0  -9  28 43.9568 3.39054   2
   0  -9  29-4.04245 2.98830   2
   0   9  29-2.14405 2.90947   2
   0  -9  30 16.1810 3.11315   2
   0   9  30 11.8786 3.09816   2
   0  -9  31 22.7088 3.38579   2
   0   9  31 25.8246 3.28554   2
   0   9  32-3.31933 3.11106   2
   0  -9  32 4.46135 3.28122   2
   0  -9  33 10.9809 3.46707   2
   0   9  33 8.91383 3.30792   2
   0   9  34 4.27792 3.45927   2
   0 -10   0 692.519 14.6950   3
   0  10   0 681.062 14.4640   4
   0  10   0 699.830 14.6588   3
   0 -10   1 98.0908 2.97463   3
   0 -10  -1 98.4141 3.04291   3
   0  10  -1 92.9703 2.81668   3
   0  10   1 98.4291 2.88642   3
   0  10  -1 93.1574 2.66184   4
   0  10   1 96.1401 2.65489   4
   0  10  -2 26.3737 1.49853   4
   0  10   2 28.2079 1.47628   4
   0  10  -2 25.6332 1.75231   3
   0 -10  -2 28.1261 1.82273   3
   0  10   2 30.4108 1.78778   3
   0 -10   2 27.8175 1.89424   3
   0  10  -3 0.37554 1.30644   4
   0 -10   3 0.35241 1.67003   3
   0  10  -3 0.38462 1.37934   3
   0  10   3-0.55256 1.19168   4
   0  10   3 0.44448 1.48920   3
   0 -10   4 215.302 4.92545   4
   0  10  -4 200.482 5.03133   3
   0  10   4 210.060 4.87295   4
   0  10  -4 212.633 4.88629   4
   0 -10   4 210.471 5.20322   3
   0  10   4 212.104 5.11710   3
   0 -10   5 84.5339 2.53073   4
   0  10   5 80.1402 2.43427   4
   0 -10   5 83.6061 2.80483   3
   0  10   5 83.0997 2.62894   3
   0  10  -5 78.5499 2.43400   4
   0  10  -6 9.31836 1.37743   4
   0  10   6 10.3394 1.64503   3
   0 -10   6 14.6540 1.47151   4
   0 -10   6 6.31534 1.69725   3
   0  10   6 8.22441 1.29110   4
   0 -10   6 8.53383 0.61256   2
   0  10   7 43.5938 1.49005   5
   0  10  -7 42.6580 1.85220   4
   0 -10   7 41.2001 1.26266   2
   0  10   7 42.4862 1.13889   2
   0  10   7 43.2147 1.78244   4
   0 -10   7 46.1512 1.95767   4
   0 -10   7 40.5819 2.19442   3
   0  10   7 43.3508 2.09397   3
   0 -10   8 154.532 3.88708   4
   0  10  -8 154.027 3.83428   4
   0  10   8 152.338 3.48709   5
   0  10   8 152.349 4.03874   3
   0 -10   8 151.248 4.15335   3
   0 -10   8 146.816 3.42559   2
   0  10   8 152.041 3.81381   4
   0 -10   8 152.067 3.33289   1
   0  10   8 152.695 3.29229   1
   0  10   8 153.158 3.36335   2
   0  10   9 90.1190 2.86172   3
   0 -10   9 90.3707 3.02163   3
   0  10   9 90.7576 2.15516   1
   0 -10   9 92.6917 2.21128   1
   0  10  -9 91.8397 2.71147   4
   0  10   9 91.7158 2.27772   5
   0 -10   9 89.7236 2.79441   4
   0 -10   9 88.4561 2.35538   2
   0  10   9 92.4480 2.29002   2
   0  10  10 233.621 5.64097   3
   0 -10  10 228.436 5.76668   3
   0 -10  10 233.136 5.49019   4
   0  10 -10 233.261 5.44464   4
   0 -10  10 233.184 5.05944   1
   0  10  10 233.735 5.03738   1
   0  10  10 234.871 5.04212   5
   0 -10  10 235.567 5.20847   2
   0  10  10 234.556 5.14437   2
   0 -10  11 23.0371 2.05548   3
   0  10 -11 24.3181 1.69344   4
   0  10  11 25.8365 1.20644   1
   0 -10  11 24.8305 1.20188   1
   0 -10  11 24.7707 1.84554   4
   0  10  11 26.5235 1.89062   3
   0 -10  11 27.7977 1.51999   2
   0  10  11 27.1820 1.39681   2
   0  10 -12 229.683 5.44689   4
   0  10  12 230.032 5.59624   3
   0  10  12 235.172 5.24956   2
   0 -10  12 228.953 5.28949   2
   0 -10  12 231.157 5.48239   4
   0 -10  12 228.589 5.09330   1
   0  10  12 231.458 5.08234   1
   0 -10  12 235.693 5.75170   3
   0  10  13 75.5054 2.74366   3
   0 -10  13 78.2885 2.46804   2
   0  10  13 82.3131 2.45403   2
   0 -10  13 79.7985 2.70260   4
   0 -10  13 77.4813 2.20940   1
   0  10  13 76.9251 2.18269   1
   0 -10  13 80.3284 3.02536   3
   0  10  14 133.931 3.83452   3
   0  10  14 138.082 3.55883   2
   0 -10  14 134.822 3.60888   2
   0 -10  14 134.477 3.76257   4
   0 -10  14 140.086 3.34723   1
   0  10  14 136.307 3.32471   1
   0 -10  14 130.710 4.02562   3
   0  10  15 4.46953 1.23346   1
   0 -10  15 3.59083 1.24473   1
   0  10  15 4.93494 1.57476   2
   0 -10  15 5.49099 1.67837   2
   0 -10  15 7.55026 1.83857   4
   0  10  15 6.50554 1.77581   3
   0 -10  15 4.51497 2.13825   3
   0 -10  16 8.49722 1.35186   1
   0  10  16 7.25965 1.34657   1
   0  10  16 8.38035 1.75234   3
   0  10  16 9.51610 1.67479   2
   0 -10  16 6.91123 1.78568   2
   0 -10  16 11.1763 1.93330   4
   0 -10  16 6.62077 2.18328   3
   0  10  17 69.2788 2.28682   1
   0 -10  17 75.1161 2.35127   1
   0  10  17 66.3854 2.75792   3
   0 -10  17 74.1374 2.73493   4
   0 -10  17 72.3115 2.72145   2
   0 -10  17 75.7568 3.12451   3
   0  10  17 69.1670 2.60813   2
   0  10  18 4.16256 1.47759   1
   0 -10  18 2.35824 1.43525   1
   0  10  18 2.27966 1.89501   2
   0 -10  18 4.40859 1.89643   2
   0 -10  18 5.04005 2.38946   3
   0 -10  18 4.36215 1.96148   4
   0 -10  19 40.9614 1.97586   1
   0  10  19 37.7485 1.92674   1
   0 -10  19 41.7030 2.42889   4
   0 -10  19 37.8167 2.83621   3
   0  10  19 42.0293 2.31921   2
   0 -10  19 40.7172 2.40018   2
   0 -10  20 68.4847 2.45194   1
   0  10  20 66.8437 2.42877   1
   0 -10  20 66.3747 3.23972   3
   0  10  20 69.9606 2.87643   2
   0 -10  20 68.3127 2.93162   2
   0 -10  21-1.04077 2.51665   3
   0 -10  21 1.98404 1.63257   1
   0  10  21 0.10233 1.63055   1
   0  10  21 1.54936 2.15461   2
   0 -10  21 2.50260 2.23565   2
   0 -10  22 121.581 3.47712   1
   0  10  22 117.589 3.43322   1
   0 -10  22 125.419 4.19466   3
   0  10  22 122.626 3.91616   2
   0 -10  22 117.490 3.96981   2
   0 -10  23 14.2225 2.72045   3
   0  10  23 9.90286 1.86235   1
   0 -10  23 12.2463 1.86910   1
   0  10  23 12.2686 2.39421   2
   0 -10  23 14.7879 2.50694   2
   0 -10  24 0.41223 2.66885   3
   0  10  24 2.04507 1.92239   1
   0 -10  24 2.84982 1.86255   1
   0  10  24 2.82923 2.45944   2
   0 -10  24 3.80992 2.47935   2
   0  10  25 6.91285 2.57440   2
   0 -10  25 2.08498 2.64153   2
   0 -10  25 7.64055 2.76016   3
   0 -10  26 1.67818 2.61506   2
   0  10  26 2.80971 2.54725   2
   0 -10  26 2.94404 2.76244   3
   0  10  27 12.2045 2.76550   2
   0 -10  27 9.85716 3.00088   2
   0 -10  27 17.0054 3.11545   3
   0 -10  28 29.9790 3.20586   2
   0  10  28 28.7022 3.06016   2
   0 -10  28 23.2656 3.24018   3
   0  10  29 9.58210 3.01719   2
   0 -10  29 9.18038 3.10289   2
   0 -10  29 6.21845 3.07244   3
   0 -10  30 31.6052 3.43437   2
   0  10  30 22.8065 3.26847   2
   0 -10  30 25.8975 3.34382   3
   0  10  31 4.51508 3.09866   2
   0 -10  31 4.37967 3.29436   2
   0 -10  31 2.32910 3.32082   3
   0  10  32 46.1584 3.69639   2
   0 -10  32 44.5935 3.89267   2
   0 -10  33 2.39125 3.46055   2
   0  10  33 7.21144 3.31888   2
   0  11   0-0.40211 1.27198   4
   0 -11   0-2.25940 1.71781   3
   0  11   0-1.14624 1.50085   3
   0  11  -1-0.54258 1.44321   3
   0  11  -1 0.62360 1.28674   4
   0  11   1-1.16467 1.26682   4
   0 -11   1-1.01591 1.67732   3
   0  11   1 0.83828 1.57814   3
   0 -11  -1-0.80915 1.75620   3
   0  11  -2 80.1946 2.73290   3
   0  11   2 86.8748 2.53358   4
   0  11  -2 85.6526 2.55532   4
   0 -11   2 90.5137 2.95846   3
   0 -11  -2 77.8040 2.88502   3
   0  11   2 81.7224 2.81360   3
   0  11   3 46.9525 1.92694   4
   0  11  -3 51.1169 2.00512   4
   0  11   3 50.0084 2.24381   3
   0  11  -3 54.6241 2.19302   3
   0 -11   3 50.6141 2.30174   3
   0  11  -4 133.475 3.51601   4
   0  11   4 138.217 3.79643   3
   0  11  -4 134.623 3.73785   3
   0  11   4 141.961 3.54323   4
   0 -11   4 137.586 3.90789   3
   0 -11   5 47.6854 2.07347   4
   0 -11   5 48.1351 2.35443   3
   0  11   5 44.0594 2.20571   3
   0  11  -5 45.2664 1.92583   4
   0  11   5 50.2953 1.94181   4
   0  11   6 13.1722 1.39965   4
   0  11   6 12.2041 1.75304   3
   0 -11   6 9.86536 1.57971   4
   0  11  -6 12.8392 1.51992   4
   0 -11   6 12.4663 1.84125   3
   0  11   6 9.48734 1.18552   5
   0  11   7 8.78819 1.11733   5
   0 -11   7 6.00994 0.51731   2
   0 -11   7 9.69163 1.58403   4
   0  11   7 7.84552 1.36303   4
   0  11   7 9.48127 1.73478   3
   0 -11   7 8.86330 1.82600   3
   0  11  -7 7.55356 1.50546   4
   0  11   8 169.883 3.75833   2
   0  11   8 181.658 4.09107   5
   0 -11   8 186.062 4.47707   4
   0  11   8 190.935 4.39626   4
   0 -11   8 182.575 3.89158   2
   0  11   8 185.237 4.64562   3
   0 -11   8 192.691 4.80511   3
   0  11  -8 186.655 4.40695   4
   0  11   9 16.2651 1.90655   3
   0 -11   9 15.2079 2.06817   3
   0  11  -9 15.6244 1.55715   4
   0  11   9 17.9865 1.10113   5
   0  11   9 18.2259 1.60376   4
   0 -11   9 17.3772 1.73072   4
   0  11   9 16.0766 0.90337   2
   0 -11   9 16.3200 1.05123   2
   0 -11  10 138.234 3.71187   4
   0  11 -10 136.294 3.63152   4
   0  11  10 133.332 3.14631   5
   0  11  10 135.094 3.63035   4
   0  11  10 132.806 3.86497   3
   0 -11  10 133.450 3.08436   1
   0  11  10 137.509 3.03810   1
   0 -11  10 137.621 4.04126   3
   0 -11  10 136.846 3.22889   2
   0  11  10 138.889 3.15534   2
   0  11  11 27.0375 2.03103   3
   0  11 -11 26.8504 1.82664   4
   0 -11  11 27.5183 1.20605   1
   0  11  11 23.9777 1.09458   1
   0 -11  11 24.6032 2.34535   3
   0  11  11 26.3424 1.33061   2
   0 -11  11 25.6558 1.41729   2
   0 -11  11 29.5419 2.03370   4
   0 -11  12 40.9096 2.53059   3
   0  11  12 42.4302 1.48377   1
   0 -11  12 40.7113 1.50624   1
   0  11 -12 41.6951 2.08816   4
   0 -11  12 44.2393 2.19755   4
   0  11  12 43.0331 1.67046   2
   0 -11  12 37.0608 1.72743   2
   0  11  12 43.1815 2.21582   3
   0 -11  13 74.1226 2.65796   4
   0 -11  13 68.0357 2.26407   2
   0  11  13 68.2609 2.20116   2
   0  11  13 64.9621 1.97553   1
   0 -11  13 66.9960 1.99770   1
   0 -11  13 63.0862 2.80611   3
   0  11  13 68.3609 2.71300   3
   0  11  14 8.85622 1.50250   2
   0 -11  14 8.57444 1.56697   2
   0  11  14 8.51079 1.24724   1
   0 -11  14 8.37904 1.22081   1
   0 -11  14 8.74059 1.82607   4
   0 -11  14 10.1185 2.29192   3
   0  11  14 8.21449 1.88335   3
   0  11  15 37.9938 2.25205   3
   0  11  15 36.8303 1.61220   1
   0 -11  15 36.0173 1.62316   1
   0  11  15 36.7174 1.90004   2
   0 -11  15 36.8604 1.99004   2
   0 -11  15 33.6581 2.22675   4
   0 -11  15 33.6402 2.65970   3
   0 -11  16 3.20838 1.93684   4
   0 -11  16 2.25955 1.28835   1
   0  11  16 2.75246 1.29259   1
   0 -11  16 4.15720 1.69144   2
   0  11  16 0.61276 1.59759   2
   0 -11  16 0.42777 2.30813   3
   0 -11  17 6.20458 1.91507   4
   0 -11  17 8.22538 2.34653   3
   0 -11  17 10.6778 1.83611   2
   0  11  17 8.24786 1.80283   2
   0  11  17 8.22524 1.43958   1
   0 -11  17 8.94572 1.38461   1
   0 -11  18 150.662 3.78064   1
   0  11  18 143.121 3.76376   1
   0 -11  18 153.408 4.18198   2
   0  11  18 154.620 4.12154   2
   0 -11  18 149.390 4.22072   4
   0 -11  18 152.859 4.67246   3
   0 -11  19 83.0578 3.08774   2
   0  11  19 86.6257 3.05235   2
   0 -11  19 82.3272 3.51806   3
   0 -11  19 83.5863 2.64143   1
   0  11  19 82.4894 2.65501   1
   0 -11  20 75.6834 3.04170   2
   0  11  20 75.0622 2.97133   2
   0 -11  20 78.1425 3.44821   3
   0  11  20 72.0214 2.55779   1
   0 -11  20 76.4903 2.54515   1
   0 -11  21 1.28184 1.67579   1
   0  11  21 2.63595 1.68558   1
   0 -11  21 1.29635 2.10641   2
   0  11  21 1.65066 2.05593   2
   0 -11  21 4.07428 2.54600   3
   0  11  22-0.26657 1.70736   1
   0 -11  22 1.82863 1.70347   1
   0 -11  22 1.04568 2.24601   2
   0  11  22 0.53072 2.18421   2
   0 -11  22-0.81543 2.68294   3
   0  11  23 19.0565 1.96327   1
   0 -11  23 21.4331 1.92539   1
   0 -11  23 16.2334 2.55041   2
   0  11  23 17.5595 2.47341   2
   0 -11  23 15.7111 2.71022   3
   0 -11  24-0.29348 1.80801   1
   0 -11  24 1.93577 2.76461   3
   0 -11  24-1.59453 2.45974   2
   0  11  24-3.52000 2.42642   2
   0 -11  25 14.5520 2.99604   3
   0 -11  25 12.8749 2.71193   2
   0  11  25 10.0881 2.61306   2
   0 -11  26 20.2007 3.09552   3
   0 -11  26 16.9312 2.91709   2
   0  11  26 21.9264 2.76414   2
   0 -11  27 8.31140 3.15306   3
   0 -11  27 11.2807 2.86077   2
   0  11  27 7.64586 2.78127   2
   0  11  28 18.7940 2.91694   2
   0 -11  28 20.8918 3.31599   3
   0 -11  28 18.7410 3.01581   2
   0  11  29 1.44404 2.92225   2
   0 -11  29 4.10083 3.05110   3
   0 -11  29 0.86923 3.02166   2
   0  11  30 5.12076 3.01116   2
   0 -11  30 2.81379 3.16667   2
   0  11  31 48.6924 3.64997   2
   0 -11  31 55.3274 3.77160   2
   0 -11  32-2.39856 3.35781   2
   0 -12   0 58.6029 2.53029   3
   0  12   0 60.5495 2.42025   3
   0  12   0 52.9516 2.12270   4
   0 -12  -1-0.40698 1.89839   3
   0 -12   1 1.10423 1.84510   3
   0  12  -1-0.98222 1.64146   3
   0  12   1 1.44021 1.70771   3
   0  12  -1 2.40769 1.38762   4
   0  12   1-1.35885 1.34432   4
   0  12   2 61.7993 2.19908   4
   0  12  -2 61.8414 2.46524   3
   0 -12   2 66.8082 2.68300   3
   0  12   2 65.2379 2.49498   3
   0  12  -2 62.6184 2.27282   4
   0  12  -3 3.69771 1.64180   3
   0  12   3 1.43377 1.36949   4
   0  12  -3 0.04854 1.42499   4
   0  12   3-0.59235 1.69339   3
   0 -12   3 4.84727 1.93751   3
   0  12   4 73.3975 2.40827   4
   0  12  -4 72.7173 2.60094   3
   0  12   4 74.1154 2.73238   3
   0  12  -4 72.4907 2.41684   4
   0 -12   4 72.1201 2.82894   3
   0  12  -5 12.1347 1.57437   4
   0 -12   5 7.62840 1.89171   3
   0  12   5 9.76581 1.45985   4
   0  12   5 10.6695 1.78576   3
   0 -12   6 48.8466 2.13813   4
   0  12  -6 45.3620 1.99676   4
   0  12   6 46.3109 2.40140   3
   0 -12   6 44.4149 2.48270   3
   0  12   6 42.7271 1.78069   5
   0  12   6 50.0316 2.02896   4
   0  12   7 6.04693 1.40600   4
   0  12  -7 7.11255 1.54843   4
   0 -12   7 6.17092 1.63842   4
   0 -12   7 7.42078 2.03333   3
   0  12   7 6.74691 1.20030   5
   0  12   7 5.48709 1.87832   3
   0  12   8 2.18638 1.47066   4
   0  12  -8-0.82150 1.47508   4
   0 -12   8-0.82805 2.06212   3
   0  12   8 1.52439 1.82746   3
   0 -12   8 1.23264 1.73642   4
   0  12   8 0.03503 1.06791   5
   0  12  -9 43.6787 2.10144   4
   0 -12   9 38.9377 1.25912   2
   0  12   9 45.4802 1.58048   5
   0  12   9 42.4313 2.40907   3
   0 -12   9 44.2579 2.44528   3
   0  12   9 41.9499 1.99588   4
   0 -12   9 45.5543 2.21188   4
   0  12 -10 206.454 5.04239   4
   0  12  10 211.455 4.61470   5
   0  12  10 200.550 4.40265   2
   0  12  10 214.774 5.33293   3
   0 -12  10 210.203 5.43477   3
   0  12  10 205.739 5.04633   4
   0 -12  10 221.710 5.12888   4
   0 -12  10 204.516 4.52717   2
   0 -12  11 14.9723 2.25144   3
   0  12 -11 12.8776 1.74484   4
   0 -12  11 14.4008 1.91142   4
   0 -12  11 12.0839 1.16550   2
   0  12  11 12.2634 1.94738   3
   0  12  11 12.3405 1.03097   2
   0  12  11 13.8416 1.70830   4
   0  12  12 4.94971 1.67245   4
   0  12  12 7.22352 2.00816   3
   0 -12  12 5.09543 2.23228   3
   0 -12  12 5.15259 0.97860   1
   0 -12  12 6.79063 1.88696   4
   0  12 -12 2.95601 1.64750   4
   0 -12  12 4.91930 1.24146   2
   0  12  12 4.69309 1.14015   2
   0  12  13 13.4183 1.07718   1
   0 -12  13 10.9887 1.13249   1
   0 -12  13 13.3452 2.01458   4
   0 -12  13 9.75559 2.21244   3
   0 -12  13 10.0280 1.39898   2
   0  12  13 9.81201 1.32225   2
   0  12  14 142.438 3.33500   1
   0 -12  14 138.598 3.33069   1
   0 -12  14 139.724 3.94953   4
   0 -12  14 133.319 4.31945   3
   0  12  14 138.193 3.48406   2
   0 -12  14 134.559 3.56101   2
   0  12  15 4.62848 1.21387   1
   0 -12  15 4.77935 1.21822   1
   0 -12  15 3.98981 1.98540   4
   0 -12  15 2.01972 2.39808   3
   0 -12  15 1.80942 1.50650   2
   0  12  15 4.88481 1.49565   2
   0  12  16 2.90010 1.28073   1
   0 -12  16 3.43755 1.25584   1
   0 -12  16 5.32685 2.04066   4
   0 -12  16 9.89589 2.32239   3
   0  12  16 4.37487 1.57734   2
   0 -12  16 5.88776 1.63273   2
   0  12  17 5.10342 1.73418   2
   0 -12  17 4.29734 1.75992   2
   0 -12  17 5.24697 2.41970   3
   0  12  17 5.75226 1.41495   1
   0 -12  17 5.58312 1.36261   1
   0 -12  18 156.421 4.24870   2
   0  12  18 163.560 4.20179   2
   0 -12  18 151.836 4.85677   3
   0 -12  18 157.008 3.91042   1
   0  12  18 156.970 3.91167   1
   0 -12  19 2.41567 1.95617   2
   0  12  19 6.07631 1.92423   2
   0 -12  19 2.90797 2.60790   3
   0  12  19 6.80593 1.55466   1
   0 -12  19 6.69899 1.50672   1
   0  12  20 0.45074 2.02876   2
   0 -12  20 0.41709 2.04415   2
   0 -12  20 1.59749 2.64706   3
   0 -12  20 0.85125 1.54261   1
   0 -12  21 28.5997 1.92370   1
   0 -12  21 28.9645 3.01791   3
   0 -12  21 30.3800 2.39736   2
   0  12  21 29.1259 2.35913   2
   0 -12  22 113.752 4.35571   3
   0 -12  22 113.909 3.28093   1
   0 -12  22 114.801 3.84420   2
   0  12  22 113.905 3.77291   2
   0  12  23 2.91337 2.25895   2
   0 -12  23 2.78981 2.29349   2
   0 -12  23 1.59583 1.72540   1
   0 -12  23 0.86719 2.74316   3
   0 -12  24 14.6584 3.04734   3
   0 -12  24 13.5199 2.54346   2
   0  12  24 13.4722 2.51817   2
   0 -12  25 35.3462 3.36997   3
   0 -12  25 34.0714 2.89809   2
   0  12  25 36.8669 2.86034   2
   0 -12  26 16.6565 3.25378   3
   0  12  26 19.6294 2.69037   2
   0 -12  26 19.8586 2.92328   2
   0 -12  27 4.17454 3.09459   3
   0 -12  27-2.35272 2.79045   2
   0 -12  28 2.79837 3.29416   3
   0 -12  28 8.25119 2.93857   2
   0 -12  29 6.65639 3.01223   2
   0 -12  30 55.0753 3.75355   2
   0 -12  31 18.3726 3.31763   2
   0 -12  32 1.50944 3.24504   2
   0 -13   0 0.07370 1.90970   3
   0  13   0-1.34454 1.84421   3
   0  13   0-1.34151 1.52849   4
   0 -13   1 10.0541 2.05972   3
   0 -13  -1 10.7267 2.01403   3
   0  13   1 7.44081 1.92934   3
   0  13  -1 8.25018 1.84872   3
   0  13  -1 8.88521 1.59895   4
   0  13   1 7.06504 1.50249   4
   0  13  -2 108.990 3.15681   4
   0 -13   2 114.766 3.67284   3
   0  13  -2 107.115 3.41382   3
   0  13   2 111.887 3.52894   3
   0  13   2 111.697 3.15641   4
   0  13  -3 48.0021 2.15676   4
   0 -13   3 53.1487 2.74433   3
   0  13  -3 50.6709 2.39939   3
   0  13   3 50.3623 2.10908   4
   0  13   3 50.0062 2.43857   3
   0 -13   4 59.4283 2.71918   3
   0  13   4 56.5306 2.57298   3
   0  13  -4 61.7565 2.32914   4
   0  13   4 61.9941 2.30359   4
   0  13   5 10.8441 2.03322   3
   0  13   5 9.62806 1.57631   4
   0  13  -5 10.4320 1.69714   4
   0 -13   5 8.34589 2.22537   3
   0 -13   6 3.13221 2.09217   3
   0  13   6 3.05896 1.86396   3
   0  13   6 3.55222 1.54708   4
   0  13  -6 1.85305 1.56514   4
   0  13   6 2.23278 1.34843   5
   0 -13   7 1.88379 1.72736   4
   0  13  -7 1.28620 1.61613   4
   0  13   7-0.50931 1.56888   4
   0  13   7 1.69415 1.26307   5
   0 -13   7 7.25472 2.14048   3
   0  13   7 1.18048 1.89301   3
   0  13  -8 54.0098 2.29107   4
   0  13   8 51.5699 2.21061   4
   0 -13   8 55.4390 2.38299   4
   0 -13   8 49.8743 2.78209   3
   0  13   8 44.8149 2.55776   3
   0  13   8 53.5566 1.87033   5
   0 -13   9 53.1210 2.40889   4
   0  13   9 50.0489 2.19447   4
   0  13   9 49.0222 1.78534   5
   0 -13   9 53.2823 2.80801   3
   0  13  -9 51.9728 2.28646   4
   0 -13  10 14.8724 1.93702   4
   0  13  10 14.8610 1.76092   4
   0 -13  10 13.7201 2.20045   3
   0  13 -10 13.8795 1.79959   4
   0  13  10 14.0227 1.17384   5
   0 -13  11 14.7084 1.00586   2
   0  13 -11 14.9048 1.84650   4
   0  13  11 17.7248 1.84197   4
   0 -13  11 17.6723 2.40117   3
   0 -13  11 16.5756 1.96880   4
   0 -13  12 8.68668 1.13868   2
   0  13  12 10.1978 0.93050   2
   0  13 -12 8.48615 1.86642   4
   0  13  12 5.41972 1.73724   4
   0 -13  12 6.10111 2.30528   3
   0 -13  12 7.51936 1.93759   4
   0 -13  13 5.61835 2.40156   3
   0 -13  13 6.00005 1.95083   4
   0 -13  13 6.65201 1.25044   2
   0  13  13 4.98839 1.07052   2
   0  13  13 6.55305 1.73059   4
   0 -13  14 1.91592 1.33626   2
   0 -13  14 2.55121 2.39055   3
   0 -13  14 2.13972 2.03081   4
   0  13  14 0.87854 1.83964   4
   0  13  14 1.14551 1.21899   2
   0 -13  15 0.12727 1.43476   2
   0  13  15 2.81611 1.36415   2
   0 -13  15 2.23410 1.11981   1
   0 -13  15 0.13272 2.05559   4
   0 -13  15 5.01014 2.56802   3
   0  13  16 8.76291 1.54191   2
   0 -13  16 6.03497 1.57033   2
   0 -13  16 9.76048 2.60986   3
   0 -13  16 8.99475 1.26570   1
   0 -13  17 56.5350 3.12142   3
   0 -13  17 55.4502 1.96486   1
   0 -13  17 52.5307 2.29562   2
   0  13  17 57.2955 2.26403   2
   0 -13  18 91.9085 2.65830   1
   0 -13  18 90.3922 3.86315   3
   0 -13  18 92.7619 2.98734   2
   0  13  18 91.2082 2.95174   2
   0 -13  19 9.63139 1.48204   1
   0 -13  19 7.27859 2.79963   3
   0  13  19 9.53935 1.88040   2
   0 -13  19 11.2184 1.94448   2
   0 -13  20 47.4868 2.05700   1
   0 -13  20 45.3099 2.49814   2
   0  13  20 45.5521 2.44062   2
   0 -13  20 49.2404 3.30972   3
   0 -13  21 59.5551 2.81902   2
   0 -13  21 64.4456 3.51436   3
   0 -13  22 4.06236 2.08710   2
   0 -13  22 2.81215 2.95111   3
   0 -13  23 72.5627 3.20407   2
   0 -13  23 69.6924 3.69675   3
   0 -13  24-3.36634 2.36923   2
   0 -13  24 5.21195 3.04363   3
   0 -13  25 3.78701 2.49362   2
   0 -13  25 0.92999 2.86859   3
   0 -13  26-1.07078 3.01158   3
   0 -13  26 1.61965 2.58648   2
   0 -13  27 0.28157 2.64208   2
   0 -13  28 6.92796 2.79900   2
   0 -13  29 8.30099 3.06507   2
   0  14   0 15.4991 1.73432   4
   0  14   0 11.1101 1.94450   3
   0 -14   0 12.3234 2.22439   3
   0  14   1-0.71552 1.58479   4
   0  14  -1 2.43036 1.61392   4
   0  14  -1-0.37543 1.81184   3
   0  14   1 1.74718 1.94945   3
   0 -14   1 0.63725 2.14725   3
   0  14  -2 2.57820 1.65465   4
   0  14   2 2.92494 1.58367   4
   0  14  -2 2.68525 1.81779   3
   0 -14   2 5.24365 2.18439   3
   0  14  -3 19.4074 1.84786   4
   0  14   3 19.5739 1.76803   4
   0  14  -3 21.8105 2.01554   3
   0 -14   3 18.6200 2.37598   3
   0  14   4 49.5634 2.20132   4
   0 -14   4 48.1568 2.74569   3
   0  14  -4 52.4513 2.28038   4
   0  14  -5 11.5556 1.75784   4
   0  14   5 12.0718 1.58844   5
   0  14   5 9.28691 1.66811   4
   0 -14   5 7.98186 2.09491   3
   0  14  -6 3.18365 1.70726   4
   0  14   6 3.95930 1.49252   5
   0  14   6 4.90656 1.61708   4
   0 -14   6 3.42646 2.17345   3
   0 -14   7 61.7268 3.03820   3
   0  14  -7 64.7948 2.47872   4
   0  14   7 59.1586 2.09478   5
   0  14   7 57.4255 2.41241   4
   0 -14   8 56.9716 2.90002   3
   0  14  -8 57.4514 2.38209   4
   0 -14   8 56.3770 2.51709   4
   0  14   8 56.4648 2.00809   5
   0  14   8 54.6055 2.35096   4
   0 -14   9 10.7635 2.42097   3
   0  14  -9 8.74909 1.82479   4
   0 -14   9 7.34106 1.91251   4
   0  14   9 10.1877 1.27821   5
   0  14   9 8.40958 1.71064   4
   0 -14  10 31.4777 2.73981   3
   0  14 -10 30.1350 2.08698   4
   0 -14  10 29.6326 2.15373   4
   0  14  10 30.5181 1.44942   5
   0  14  10 29.1386 1.99589   4
   0 -14  11 0.80927 2.41934   3
   0  14 -11 1.30637 1.77043   4
   0  14  11 1.22829 1.73004   4
   0 -14  11-0.63351 1.93437   4
   0 -14  12 45.1280 2.91301   3
   0  14  12 46.2329 2.29633   4
   0 -14  12 45.6523 2.44727   4
   0  14 -12 40.5337 2.32374   4
   0 -14  13 4.47101 1.01339   2
   0 -14  13 4.95906 2.58114   3
   0 -14  13 5.82862 2.12311   4
   0  14  13 4.02607 1.86249   4
   0 -14  14 10.3813 1.21503   2
   0 -14  14 13.4543 2.65739   3
   0  14  14 11.8034 1.94076   4
   0 -14  15 16.5710 1.42188   2
   0 -14  15 15.4144 2.69760   3
   0  14  15 12.7101 2.00953   4
   0 -14  16 10.8145 1.49905   2
   0 -14  16 8.17964 2.79204   3
   0  14  16 6.05295 2.05889   4
   0 -14  17 4.95769 2.74258   3
   0 -14  17 1.91609 1.51873   2
   0  14  17 4.10557 2.06834   4
   0 -14  18-1.23946 2.75037   3
   0 -14  18 3.93867 1.67309   2
   0 -14  19 129.100 3.60133   2
   0 -14  19 124.946 4.44665   3
   0 -14  20 7.82136 2.72230   3
   0 -14  20 4.88110 1.89412   2
   0 -14  21-2.07059 2.74570   3
   0 -14  21 1.72655 1.93858   2
   0 -14  22 30.2382 3.23361   3
   0 -14  22 32.3521 2.36568   2
   0 -14  23 24.5838 3.25076   3
   0 -14  23 19.5703 2.32357   2
   0 -14  24 9.76078 3.04367   3
   0 -14  25 18.4729 3.37806   3
   0  15   0 0.99339 1.74048   4
   0 -15   1 2.13104 2.35265   3
   0  15  -1 1.15475 1.71599   4
   0  15   1 4.47113 1.76767   4
   0 -15   2-1.96633 2.40112   3
   0  15  -2 0.51785 1.68077   4
   0  15   2-1.22334 1.63425   4
   0 -15   3 17.0690 2.36621   3
   0  15   3 14.5462 1.77508   4
   0  15  -3 14.3919 1.85387   4
   0 -15   4-2.09826 2.29362   3
   0  15   4 1.30737 1.66465   4
   0  15   4 0.39736 1.71191   5
   0  15  -4 0.92818 1.73001   4
   0  15   5 11.4036 1.75277   5
   0  15   5 13.6634 1.79167   4
   0 -15   5 10.9565 2.49255   3
   0  15  -5 15.1631 1.85946   4
   0  15   6 0.05049 1.47520   5
   0  15  -6 2.98926 1.83622   4
   0  15   6 0.73125 1.66548   4
   0 -15   6 4.46642 2.49734   3
   0  15   7 1.17875 1.71145   4
   0 -15   7 2.87414 2.49099   3
   0  15   7-0.09476 1.42281   5
   0  15  -7 1.47860 1.81171   4
   0  15   8 8.76978 1.81389   4
   0  15   8 11.7705 1.45389   5
   0  15  -8 10.5695 1.92619   4
   0 -15   8 12.9762 2.51202   3
   0  15   9 12.7703 1.84907   4
   0  15   9 11.3259 1.42312   5
   0  15  -9 14.1543 2.00956   4
   0 -15   9 13.1728 2.61579   3
   0 -15  10 10.0754 2.15103   4
   0  15  10 12.4871 1.88018   4
   0  15 -10 16.2465 1.97868   4
   0  15  10 13.2307 1.32303   5
   0 -15  10 13.5025 2.49933   3
   0  15  11 14.2852 1.90874   4
   0  15 -11 14.5810 2.02542   4
   0 -15  11 11.2285 2.62532   3
   0  15  12 10.4567 1.88748   4
   0  15 -12 10.5517 2.01529   4
   0 -15  12 12.7176 2.69061   3
   0 -15  13 0.58620 2.63740   3
   0  15  13 3.36196 1.84545   4
   0 -15  14 19.3692 2.83980   3
   0  15  14 15.9509 2.08517   4
   0  15  15 15.7208 2.10812   4
   0 -15  15 11.9411 2.60827   3
   0  15  16 9.98818 2.06442   4
   0 -15  16 8.26359 2.84024   3
   0  15  17 3.80026 2.10702   4
   0 -15  17 5.88652 2.84922   3
   0  15  18-1.51198 2.13524   4
   0 -15  18-2.03864 2.90067   3
   0  15  19 9.38690 2.23520   4
   0 -15  19 9.42665 3.03046   3
   0  15  20 2.93216 2.29818   4
   0 -15  20 1.22481 3.09110   3
   0  15  21 6.08190 2.43736   4
   0 -15  21 9.48785 3.15823   3
   0 -15  22 12.3160 3.23478   3
   0  16   0 6.76209 1.87891   4
   0  16   1 0.79264 1.82301   4
   0  16  -1-2.39795 1.87614   4
   0  16   2 1.16001 1.78387   4
   0 -16   2 2.72459 2.50899   3
   0  16  -2-1.33141 1.82416   4
   0 -16   3-2.45844 2.49365   3
   0  16  -3 1.63086 1.86963   4
   0  16   3 2.69295 1.79131   4
   0  16   3 2.00480 1.91733   5
   0 -16   4 5.89856 2.54228   3
   0  16  -4 3.56301 1.92173   4
   0  16   4 5.59505 1.83571   4
   0  16   4 6.24662 1.86951   5
   0 -16   5 61.9715 3.33374   3
   0  16  -5 68.6270 2.66115   4
   0  16   5 67.5229 2.68295   4
   0  16   5 63.8330 2.53591   5
   0 -16   6 3.77024 2.69492   3
   0  16   6 4.55062 1.80008   4
   0  16   6 2.60430 1.65065   5
   0  16  -6 6.14768 1.88710   4
   0  16   7 15.6834 1.73177   5
   0  16  -7 17.3285 2.05817   4
   0 -16   7 9.91029 2.66219   3
   0  16   7 18.2592 2.02035   4
   0  16   8 23.9809 2.02893   4
   0  16   8 25.2702 1.71944   5
   0  16  -8 20.4402 2.09659   4
   0 -16   8 19.5157 2.76807   3
   0  16   9 3.65534 1.83662   4
   0  16  -9-3.56938 1.98922   4
   0 -16   9 2.22193 2.64718   3
   0  16  10 22.1392 2.06589   4
   0  16 -10 23.4325 2.15634   4
   0 -16  10 20.9135 2.82132   3
   0  16  11 4.43401 1.91526   4
   0  16 -11 5.27728 1.99125   4
   0 -16  11 1.98487 2.54908   3
   0 -16  12 7.87212 2.62495   3
   0  16  12 8.74281 1.93422   4
   0 -16  13 3.48105 2.71260   3
   0  16  13-1.51185 1.90555   4
   0 -16  14 5.29787 2.86796   3
   0  16  14 2.34327 1.96384   4
   0 -16  15 11.6653 2.97340   3
   0  16  15 14.3997 2.15447   4
   0 -16  16 0.10638 2.93530   3
   0  16  16 0.92400 2.02813   4
   0 -16  17-1.08397 2.79815   3
   0  16  17 2.60909 2.14541   4
   0  16  18 2.82762 2.19704   4
   0 -16  18-1.21185 2.99310   3
   0  16  19 5.78832 2.21160   4
   0 -16  19 3.47967 3.06242   3
   0  16  20 17.3338 2.51559   4
   0 -16  20 16.8761 3.27154   3
   0  17   0 1.61774 1.92230   4
   0  17   1 15.7226 2.06100   4
   0  17  -1 15.9002 2.12221   4
   0  17  -2 0.24939 1.89961   4
   0  17   2-2.39135 2.12782   5
   0  17   2-1.71324 1.90455   4
   0 -17   3 7.71732 2.74280   3
   0  17  -3 9.64007 2.02467   4
   0  17   3 13.0687 2.10468   5
   0  17   3 9.44143 1.99582   4
   0 -17   4 5.30267 2.67954   3
   0  17  -4 3.54939 1.99290   4
   0  17   4 5.82873 1.92566   5
   0  17   4 4.65735 1.89477   4
   0 -17   5 3.79502 2.69730   3
   0  17  -5 5.99761 1.93707   4
   0  17   5 5.57213 1.88054   5
   0  17   5 3.79770 1.93539   4
   0  17  -6 1.57177 2.00756   4
   0  17   6 0.32403 1.84582   4
   0 -17   6 0.19690 2.65466   3
   0  17   7 5.74516 1.90700   4
   0  17  -7 6.26389 2.07179   4
   0  17   8 0.26701 1.94050   4
   0  17  -8 0.44717 2.01502   4
   0 -17   8 3.21571 2.75619   3
   0  17   9 1.90106 1.95519   4
   0 -17   9-1.21992 2.86116   3
   0  17  -9 3.37337 2.03084   4
   0 -17  10 3.68799 2.72532   3
   0  17 -10 12.9983 2.11889   4
   0  17  10 12.5128 2.05743   4
   0 -17  11 14.0109 2.93765   3
   0  17  11 13.8293 2.07670   4
   0 -17  12 2.29194 2.85227   3
   0  17  12 4.59201 1.97418   4
   0 -17  13 82.2030 3.93846   3
   0 -17  14 3.54395 2.83413   3
   0 -17  15 63.6612 3.72399   3
   0 -17  16 6.07303 2.95551   3
   0 -17  17 8.92432 3.12459   3
   0  18   1 50.9205 2.83833   5
   0  18   2 3.39456 2.20335   5
   0 -18   5 3.95124 2.77901   3
   0 -18   6 4.28217 2.80868   3
   0 -18   7 71.4843 3.71270   3
   0 -18   8 3.75194 2.82274   3
   0 -18   9 65.0539 3.54803   3
   0 -18  10-0.10650 2.87904   3
   0 -18  11 12.2528 3.08831   3
   0 -18  12 6.06928 3.05339   3
  -1   0  35-0.41431 3.45306   2
  -1   0  34 7.07991 3.30262   2
  -1   0  33 137.432 5.16970   2
  -1   0  32-0.12505 3.18555   2
  -1   0  31 125.838 4.76520   2
  -1   0  30-0.81697 2.74451   2
  -1   0  29 3.25702 2.69050   2
  -1   0  28 4.65644 2.87060   2
  -1   0  27 239.642 6.48836   2
  -1   0  26-0.79588 2.42771   2
  -1   0  25 9.70201 2.51838   2
  -1   0  25 10.2382 2.02710   1
  -1   0  24 2.81090 2.21943   2
  -1   0  24 3.16130 1.84831   1
  -1   0  23 13.2606 2.24244   2
  -1   0  23 16.2541 1.94239   1
  -1   0  22 0.40899 1.99761   2
  -1   0  22 0.23757 1.74503   1
   1   0 -22-1.03200 1.81989   2
  -1   0  21 15.4592 2.19239   2
   1   0 -21 16.3562 1.83774   2
  -1   0  20 0.22076 1.91574   2
   1   0 -20-0.11805 1.63502   2
  -1   0  19 12.2981 1.96509   2
   1   0 -19 12.0585 1.65903   2
  -1   0  18-1.57112 1.78450   2
   1   0 -18 1.29701 1.52349   2
  -1   0  17 124.478 3.58876   2
   1   0 -17 125.887 3.43681   2
  -1   0  16-0.28821 1.65506   2
   1   0 -16-0.04852 1.43148   2
  -1   0  15 158.978 4.06108   2
   1   0 -15 154.366 3.94222   2
  -1   0  14 1.00089 1.52465   2
   1   0 -14-0.64490 1.45613   2
  -1   0  13 1.20263 1.48218   2
   1   0 -13 3.92000 1.45094   2
  -1   0  12-1.49062 1.49318   2
   1   0 -12-0.97808 1.43766   2
   1   0 -11 353.226 8.01789   2
  -1   0  11 392.746 8.09175   2
  -1   0  10 0.88336 1.29146   2
   1   0 -10 0.09571 1.35627   2
   1   0  -9 30.2497 1.50049   2
  -1   0   9 30.3623 1.57138   2
   1   0  -8 1.93601 1.29213   2
  -1   0   8 0.36744 1.22114   2
   1   0  -7 370.323 7.74491   2
  -1   0   7 360.716 7.75749   2
   1   0  -6 1.55787 1.14425   2
  -1   0   6 0.04288 1.04268   2
   1   0  -5 421.677 8.84928   2
  -1   0   5 429.758 8.85502   2
   1   0  -4 1.31876 0.79803   2
  -1   0   4 2.49905 0.77904   2
   1   0  -3 897.121 18.2697   2
   1   0   3 1292.72 26.2234   1
  -1   0  -4 1.32533 0.62999   1
   1   0   4 0.54702 0.68030   1
  -1   0  -5 12.1177 0.82708   1
   1   0   5 10.5315 0.87931   2
   1   0   5 8.93581 0.88574   1
   1   0   6-0.83888 0.96008   2
   1   0   6-3.01182 0.97672   1
   1   0   7 16.2713 1.16316   2
   1   0   7 16.2287 1.11552   1
   1   0   8-2.92017 1.17297   2
   1   0   8-1.83725 1.07365   1
   1   0   9 1085.73 22.0489   2
   1   0   9 1061.50 21.9846   1
   1   0  10 0.60398 1.32881   2
   1   0  10 1.23629 1.11961   1
   1   0  11 55.4159 2.00107   2
   1   0  11 50.5056 1.77117   1
   1   0  12 1.79198 1.33445   2
   1   0  12 1.27656 1.22382   1
   1   0  13 1009.26 21.1782   2
   1   0  13 1028.80 21.0643   1
   1   0  14 2.46841 1.56854   2
   1   0  14 2.31656 1.35568   1
   1   0  15 257.209 6.10623   2
   1   0  15 269.091 5.94916   1
   1   0  16-0.33616 1.63125   2
   1   0  16 0.51839 1.36476   1
   1   0  17 102.715 3.16103   2
   1   0  17 101.416 2.91535   1
   1   0  18 0.38322 1.70044   2
   1   0  18 0.43498 1.46373   1
   1   0  19 0.95098 1.76925   2
   1   0  19 2.03573 1.49843   1
   1   0  20 1.58298 1.89057   2
   1   0  20 2.19189 1.56917   1
   1   0  21 65.9452 2.80824   2
   1   0  21 61.3667 2.45001   1
   1   0  22-1.12242 2.06680   2
   1   0  22-1.34775 1.72188   1
   1   0  23 129.733 4.12319   2
   1   0  23 136.286 3.79559   1
   1   0  24 4.16273 2.19164   2
   1   0  24 3.95341 1.87577   1
   1   0  25 20.1609 2.45218   2
   1   0  25 22.7566 2.16721   1
   1   0  26 1.74728 2.40511   2
   1   0  27 13.7947 2.68432   2
   1   0  28-0.84585 2.59494   2
   1   0  29-0.44095 2.63056   2
   1   0  30-0.34356 2.76433   2
   1   0  31 6.31512 3.01336   2
   1   0  32 2.47755 3.06593   2
   1   0  33 36.9204 3.53416   2
   1   0  34 2.26186 3.26074   2
   1   0  35 5.49055 3.38462   2
  -1   1  35-2.47762 3.43947   2
  -1   1  34 25.7484 3.56701   2
  -1   1  33 47.8026 3.71175   2
  -1   1  32 0.49887 3.11841   2
  -1   1  31-0.12046 2.81044   2
  -1   1  30 55.1274 3.54287   2
  -1   1  29 5.25971 2.69918   2
  -1   1  28 9.06354 2.74605   2
  -1   1  27 3.11270 2.61864   2
  -1   1  26 104.366 3.92282   2
  -1   1  25 9.66567 2.36170   2
  -1   1  25 8.64513 1.95404   1
  -1   1  24 38.1207 2.79467   2
  -1   1  24 46.2577 2.33592   1
  -1   1  23 16.0066 2.31048   2
  -1   1  23 21.8496 1.98516   1
  -1   1  22-0.08178 2.08548   2
  -1   1  22 2.25951 1.77604   1
   1   1 -22 0.32177 1.81845   2
  -1   1  21 166.894 4.54393   2
   1   1 -21 160.440 4.32675   2
  -1   1  20 26.8246 2.19962   2
   1   1 -20 29.6715 2.00691   2
  -1   1  19 26.5140 2.08877   2
   1   1 -19 21.5990 1.86025   2
  -1   1  18 162.237 4.34635   2
   1   1 -18 163.724 4.20140   2
  -1   1  17 59.8543 2.38728   2
   1   1 -17 57.3695 2.26866   2
  -1   1  16 14.2306 1.73414   2
   1   1 -16 13.1549 1.60475   2
  -1   1  15 335.566 7.54382   2
   1   1 -15 332.768 7.42722   2
  -1   1  14 83.7223 2.69139   2
   1   1 -14 82.7110 2.57555   2
   1   1 -13 60.8743 2.20531   2
  -1   1  13 60.8618 2.26954   2
   1   1 -12 61.0017 2.15148   2
  -1   1  12 65.9202 2.26773   2
   1   1 -11 136.123 3.44945   2
  -1   1  11 142.133 3.51616   2
   1   1 -10 582.522 12.4253   2
  -1   1  10 603.859 12.4616   2
   1   1  -9 197.011 4.52466   2
  -1   1   9 199.180 4.56192   2
   1   1  -8 94.7569 2.47666   2
  -1   1   8 88.5881 2.50956   2
   1   1  -7 53.3419 1.77761   2
  -1   1   7 54.9439 1.80113   2
   1   1  -6 1881.28 38.1461   2
  -1   1   6 1870.36 38.1560   2
   1   1  -5 208.743 4.58959   2
  -1   1   5 216.399 4.58889   2
  -1   1   4 80.9757 1.93039   2
   1   1  -4 77.6017 1.96155   2
  -1   1   3 1368.44 27.4538   2
   1   1  -3 1335.77 27.4532   2
   1   1  -2 705.478 14.3624   2
   1  -1   2 1043.32 21.1265   4
   1   1   2 1037.98 21.0973   1
   1   1   3 1426.48 28.9636   1
  -1   1  -3 1414.73 28.9647   1
   1  -1   3 1431.68 28.9824   4
  -1   1  -3 1443.23 28.9819   4
  -1   1  -4 64.6872 1.60282   1
   1   1   4 66.9378 1.62338   1
   1  -1   4 62.6910 1.64705   4
  -1   1  -4 69.5367 1.62126   4
   1   1   5 907.671 18.1865   2
   1   1   5 890.349 18.1618   1
   1  -1   5 873.858 18.1644   4
   1  -1   6 352.581 7.34218   4
   1   1   6 352.963 7.33676   1
   1   1   6 346.007 7.37329   2
   1   1   7 1393.03 28.0882   2
   1   1   7 1362.18 28.0437   1
   1   1   8 267.843 5.81499   1
   1   1   8 274.443 5.87895   2
   1   1   9 79.5446 2.26475   2
   1   1   9 79.8499 2.20664   1
   1   1  10 1.96886 1.23482   2
   1   1  10 0.62927 1.12226   1
   1   1  11 350.624 7.54220   2
   1   1  11 342.232 7.42560   1
   1   1  12 4.22116 1.47981   2
   1   1  12 6.23653 1.27286   1
   1   1  13 180.186 4.36893   2
   1   1  13 182.009 4.24325   1
   1   1  14 32.1592 1.88419   2
   1   1  14 34.1120 1.67642   1
   1   1  15 72.0365 2.52356   2
   1   1  15 74.8915 2.34222   1
   1   1  16-0.05578 1.55496   2
   1   1  16-1.46560 1.32881   1
   1   1  17-0.47685 1.64503   2
   1   1  17 3.11107 1.38527   1
   1   1  18 161.892 4.29168   2
   1   1  18 161.645 4.07113   1
   1   1  19-1.96202 1.76427   2
   1   1  19 1.06793 1.47065   1
   1   1  20 3.51174 1.79097   2
   1   1  20 4.00720 1.61590   1
   1   1  21 100.580 3.32959   2
   1   1  21 99.7713 3.07555   1
   1   1  22 12.2194 2.13369   2
   1   1  22 13.1757 1.83959   1
   1   1  23 95.7594 3.48939   2
   1   1  23 95.6667 3.11019   1
   1   1  24 50.1352 2.89156   2
   1   1  24 53.0627 2.48470   1
   1   1  25 0.18527 2.21409   2
   1   1  25 0.26548 1.84069   1
   1   1  26-2.22466 2.30946   2
   1   1  27 5.05405 2.53589   2
   1   1  28 8.85086 2.76085   2
   1   1  29 70.2009 3.62507   2
   1   1  30 1.71536 2.79614   2
   1   1  31 6.76951 2.95852   2
   1   1  32 8.64335 3.05715   2
   1   1  33 0.51328 3.19788   2
   1   1  34 3.32239 3.29549   2
   1   1  35 5.06267 3.28237   2
  -1   2  35 46.0295 3.97589   2
  -1   2  34 25.5127 3.51010   2
  -1   2  33 30.7215 3.53722   2
  -1   2  32-1.86316 2.99733   2
  -1   2  31 14.1669 3.10270   2
  -1   2  30 12.7543 2.97835   2
  -1   2  29 25.1225 2.96612   2
  -1   2  28 18.3597 2.85765   2
  -1   2  27 4.02983 2.43919   2
  -1   2  26 6.13997 2.45107   2
  -1   2  25 46.3891 2.96540   2
  -1   2  25 46.3098 2.48330   1
  -1   2  24 2.25799 2.31459   2
  -1   2  24-0.38710 1.80782   1
  -1   2  23 3.17991 2.16932   2
  -1   2  23 4.89443 1.79856   1
  -1   2  22 97.1052 3.41441   2
   1   2 -22 95.8714 3.14899   2
  -1   2  22 97.4281 3.12123   1
  -1   2  21 80.7070 3.07844   2
   1   2 -21 81.5568 2.87825   2
   1  -2 -21 81.4642 2.88636   2
  -1   2  20 4.31526 1.89940   2
   1   2 -20 3.82088 1.72860   2
  -1   2  19 25.1523 2.09650   2
   1   2 -19 30.1934 1.94795   2
  -1   2  18 23.4878 2.02452   2
   1   2 -18 30.2573 1.86925   2
  -1   2  17 14.5677 1.72547   2
   1   2 -17 18.0871 1.68246   2
  -1   2  16 36.3111 2.02924   2
   1   2 -16 39.4708 1.91669   2
  -1   2  15 40.0231 2.05172   2
   1   2 -15 38.8419 1.92172   2
  -1   2  14 84.8541 2.67790   2
   1   2 -14 83.4209 2.57076   2
  -1   2  13 1.14869 1.51486   2
   1   2 -13 1.00242 1.38524   2
  -1   2  12-0.71858 1.48782   2
   1   2 -12 0.85992 1.42932   2
   1   2 -11 344.374 7.61025   2
  -1   2  11 358.796 7.67348   2
   1   2 -10 268.203 5.96311   2
  -1   2  10 271.161 5.99205   2
   1   2  -9 6.92289 1.25028   2
  -1   2   9 4.00059 1.32453   2
   1   2  -8 942.917 19.4108   2
  -1   2   8 945.285 19.4352   2
   1   2  -7 169.444 3.86211   2
  -1   2   7 169.209 3.84981   2
   1   2  -6 182.136 4.01192   2
  -1   2   6 180.262 4.04930   2
   1   2  -5 290.510 6.11955   2
  -1   2   5 289.140 6.13256   2
   1   2  -4 949.658 19.3735   2
  -1   2   4 950.326 19.3767   2
  -1   2   3 266.489 5.46650   2
  -1   2   3 258.695 5.39573   5
   1   2  -3 261.547 5.45944   2
  -1  -2   2 497.145 10.0915   3
   1   2  -2 480.992 10.0822   3
  -1   2   2 500.351 9.99745   2
   1   2  -2 487.428 9.99897   2
  -1   2   2 485.861 9.98972   5
   1   2  -2 484.186 9.97310   4
   1   2  -1 237.071 4.90968   4
   1   2  -1 235.569 5.04693   3
  -1  -2   1 251.101 5.05188   3
  -1   2   1 237.156 4.96873   3
  -1   2   0 67.4726 1.52463   4
  -1   2   0 62.0282 1.47746   3
   1   2   0 60.3670 1.61573   3
  -1  -2   0 61.5971 1.57770   3
   1   2   1 276.440 5.75640   3
  -1   2  -1 273.787 5.68240   3
  -1   2  -1 279.910 5.71351   4
  -1  -2  -1 267.437 5.74397   3
  -1   2  -2 300.199 6.24607   4
   1   2   2 300.277 6.16555   1
  -1   2  -2 298.464 6.16187   1
   1   2   2 304.659 6.28800   3
   1   2   3 2351.22 47.5166   1
  -1   2  -3 2511.11 47.5893   4
  -1   2  -3 2402.33 47.5245   1
   1   2   4 1729.76 34.2676   1
  -1   2  -4 1748.48 34.3200   4
  -1   2  -4 1711.48 34.2728   1
   1   2   5 81.1899 1.96832   1
  -1   2  -5 83.5698 2.05953   4
   1  -2   5 74.5907 2.03885   4
   1   2   5 84.8072 2.00289   2
   1   2   6 1.82414 0.91133   1
   1  -2   6 6.26085 1.09945   4
   1   2   6 1.97436 1.02149   2
  -1   2  -6 5.53384 1.05676   4
   1   2   7 1107.56 21.8465   2
   1   2   7 1100.94 21.8010   1
   1   2   8 391.529 8.03364   1
   1  -2   8 360.973 8.04393   4
   1   2   8 393.423 8.09489   2
   1   2   9 64.7170 1.88675   1
   1  -2   9 60.1849 1.87642   4
   1   2   9 62.4043 1.98130   2
   1   2  10 119.038 2.91149   1
   1  -2  10 114.370 2.88869   4
   1   2  10 119.905 3.01105   2
   1   2  11 31.1626 1.51226   1
   1  -2  11 31.3923 1.50142   4
   1   2  11 30.9594 1.64518   2
   1   2  12 211.844 4.71554   1
   1  -2  12 196.384 4.71238   4
   1   2  12 213.418 4.82371   2
   1   2  13 65.2741 2.10215   1
   1   2  13 67.5262 2.25926   2
   1  -2  13 63.2313 2.10794   4
   1   2  14 20.1716 1.67101   2
   1   2  14 17.6206 1.42690   1
   1  -2  14 16.0261 1.46880   4
   1   2  15 132.447 3.34999   1
   1  -2  15 127.479 3.27098   4
   1   2  15 127.529 3.47079   2
   1   2  16 320.338 7.01822   1
   1   2  16 310.707 7.20123   2
   1   2  17 7.55484 1.46145   1
   1   2  17 5.65070 1.63452   2
   1   2  18 0.28885 1.39789   1
   1   2  18-0.50845 1.68881   2
   1   2  19 15.7300 1.62050   1
   1   2  19 14.4467 1.82265   2
   1   2  20-1.17306 1.59100   1
   1  -2  20 0.20472 1.59423   4
   1   2  20-1.35828 1.79924   2
   1   2  21 8.77094 1.69155   1
   1  -2  21 8.40557 1.78057   4
   1   2  21 10.7228 1.97458   2
   1   2  22 190.382 4.77928   1
   1  -2  22 190.493 4.76915   4
   1   2  22 187.494 5.11020   2
   1   2  23 24.8215 2.05410   1
   1  -2  23 25.3517 2.01729   4
   1   2  23 23.4341 2.37321   2
   1   2  24 18.0392 2.06388   1
   1  -2  24 16.0033 2.00862   4
   1   2  24 16.2383 2.41997   2
   1   2  25 25.5168 2.19325   1
   1   2  25 32.3146 2.61174   2
   1  -2  25 26.4958 2.22792   4
   1   2  26 16.4143 2.49902   2
   1   2  27 2.82271 2.45596   2
   1   2  28 39.4426 3.07768   2
   1   2  29 0.43881 2.70666   2
   1   2  30 13.9071 2.89805   2
   1   2  31 14.8369 3.13549   2
   1   2  32 28.0353 3.40474   2
   1   2  33 5.25425 3.26862   2
   1   2  34 20.5217 3.35661   2
   1   2  35 10.8956 3.37752   2
  -1   3  35-4.38123 3.54749   2
  -1  -3  35 5.98348 3.33119   2
  -1   3  34 1.98811 3.22314   2
  -1  -3  34-0.67484 3.43342   2
  -1   3  33 101.860 4.60499   2
  -1  -3  33 101.987 4.53447   2
  -1  -3  32 40.3686 3.61423   2
  -1   3  32 46.9227 3.56389   2
  -1  -3  31 4.75621 3.11779   2
  -1   3  31 7.18094 3.05445   2
  -1   3  30 13.6264 3.03662   2
  -1  -3  30 7.29975 2.88059   2
  -1   3  29 88.2703 3.85089   2
  -1  -3  29 84.9067 3.96448   2
  -1   3  28 22.6020 2.89315   2
  -1  -3  28 16.8259 2.89481   2
  -1  -3  27 17.6490 2.81632   2
  -1   3  27 13.5800 2.77101   2
  -1  -3  26 10.6907 2.64471   2
  -1   3  26 5.73240 2.45571   2
  -1   3  25 173.550 5.15129   2
  -1  -3  25 178.531 5.25882   2
  -1  -3  25 183.280 4.75480   1
  -1   3  25 175.736 4.73082   1
  -1  -3  25 184.383 4.76290   4
  -1   3  24-1.35250 2.23465   2
  -1  -3  24-0.09215 2.37634   2
  -1  -3  24 2.99678 1.85099   1
  -1   3  24 0.70644 1.88297   1
  -1  -3  24-0.06055 1.90861   4
  -1   3  23 65.4434 2.65780   1
  -1  -3  23 67.3163 2.62316   1
  -1  -3  23 66.2847 3.01019   2
  -1   3  23 55.8197 2.94298   2
  -1   3  22 38.3439 2.21275   1
  -1  -3  22 43.1115 2.22600   1
  -1   3  22 36.7910 2.51507   2
  -1  -3  22 33.6921 2.46833   2
  -1   3  21 284.096 6.43514   1
  -1  -3  21 273.634 6.43148   1
   1   3 -21 279.573 6.50550   2
   1  -3 -21 282.875 6.51536   2
  -1   3  21 261.377 6.71417   2
  -1  -3  21 267.590 6.71635   2
   1  -3 -20 23.2856 1.92663   2
   1   3 -20 22.5539 1.89763   2
  -1   3  20 25.2580 2.24985   2
  -1  -3  20 20.3901 2.07941   2
   1  -3 -19 1.28768 1.64775   2
   1   3 -19 2.73511 1.60423   2
  -1   3  19 0.20715 1.81769   2
  -1  -3  19 0.14117 1.85009   2
   1  -3 -18 249.616 5.72185   2
   1   3 -18 245.096 5.69060   2
  -1  -3  18 227.140 5.84103   2
  -1   3  18 241.358 5.85261   2
   1   3 -17 173.213 4.31974   2
   1  -3 -17 171.359 4.33283   2
  -1  -3  17 166.776 4.47983   2
  -1   3  17 175.084 4.47505   2
   1   3 -16 16.8842 1.62913   2
   1  -3 -16 15.7993 1.62310   2
  -1  -3  16 17.6535 1.78911   2
  -1   3  16 18.0958 1.80124   2
   1   3 -15 43.4633 1.93595   2
   1  -3 -15 40.4666 1.91886   2
  -1  -3  15 41.2825 2.03242   2
  -1   3  15 41.5229 2.00487   2
  -1  -3  14 12.8777 1.58531   2
  -1   3  14 12.1084 1.63949   2
   1   3 -14 12.9154 1.52369   2
   1  -3 -14 11.4991 1.56267   2
   1  -3 -13 94.5992 2.64393   2
   1   3 -13 87.8843 2.64856   2
  -1   3  13 94.2799 2.76600   2
  -1  -3  13 88.1500 2.77944   2
  -1   3  12 2.19592 1.35662   2
  -1  -3  12 1.34688 1.47712   2
   1  -3 -12 2.84596 1.30086   2
   1   3 -12 0.03695 1.27149   2
  -1  -3  11 17.6900 1.59666   2
  -1   3  11 21.9967 1.59121   2
   1   3 -11 20.2298 1.45939   2
   1  -3 -11 18.5247 1.47992   2
  -1  -3  10 280.515 6.33928   2
  -1   3  10 296.789 6.35534   2
   1   3 -10 288.500 6.31543   2
   1  -3 -10 288.815 6.30445   2
  -1   3   9 41.6506 1.61413   2
  -1  -3   9 41.9465 1.64585   2
   1  -3  -9 40.8604 1.60317   2
   1   3  -9 44.5451 1.69447   2
  -1   3   8 536.464 11.1902   2
  -1  -3   8 516.660 11.2057   2
   1  -3  -8 543.220 11.1666   2
   1   3  -8 543.446 11.1813   2
  -1  -3   7 288.392 6.27651   2
  -1   3   7 296.830 6.28362   2
   1  -3  -7 289.656 6.02597   5
   1  -3  -7 289.407 6.24469   2
   1   3  -7 296.849 6.23977   2
   1  -3  -6 263.848 5.42487   5
   1  -3  -6 262.767 5.59504   2
   1   3  -6 266.261 5.60143   2
  -1  -3   6 254.223 5.64556   2
  -1   3   6 256.553 5.62860   2
   1  -3  -5 439.597 8.96509   5
  -1  -3   5 428.265 9.08709   2
  -1   3   5 436.481 9.08260   2
   1  -3  -5 441.399 9.06569   2
   1   3  -5 436.244 9.06984   2
   1   3  -4 438.780 9.06084   2
   1  -3  -4 444.341 9.06258   2
  -1  -3   4 435.177 9.08233   2
  -1   3   4 431.159 9.07130   2
  -1   3   4 444.640 8.99746   5
   1   3  -4 434.828 9.06002   4
   1   3  -3 44.6884 1.21986   2
   1  -3  -3 43.7807 1.20704   2
  -1   3   3 44.5735 1.19353   5
  -1  -3   3 42.5341 1.28260   2
  -1   3   3 46.8613 1.25134   2
   1   3  -3 44.0662 1.26011   4
   1   3  -2 701.074 13.9526   3
   1   3  -2 680.592 13.8069   4
  -1   3   2 667.928 13.8739   3
   1  -3  -2 674.058 13.7768   2
   1   3  -2 671.863 13.7803   2
  -1  -3   2 675.884 13.7868   2
  -1   3   2 676.637 13.7789   2
  -1   3   1 2138.55 43.5800   3
  -1  -3   1 2028.95 43.6304   3
  -1   3   1 2153.53 43.5992   4
   1   3  -1 2237.67 43.6442   3
   1   3  -1 2170.51 43.5167   4
   1   3   0 2257.28 45.5280   4
  -1   3   0 2290.03 45.6101   4
  -1  -3   0 2184.46 45.6408   3
   1   3   0 2275.13 45.6523   3
  -1   3   0 2227.24 45.5916   3
   1   3   1 2211.62 44.5189   3
  -1   3  -1 2190.84 44.4642   3
   1   3   1 2179.45 44.4013   4
  -1  -3  -1 2163.66 44.5121   3
  -1   3  -1 2223.66 44.4782   4
  -1   3  -2 502.483 10.2704   4
  -1   3  -2 504.015 10.1312   1
  -1  -3  -2 493.145 10.1278   1
   1  -3   2 486.011 10.1330   1
   1   3   2 499.672 10.1334   1
  -1   3  -2 497.756 10.2544   3
  -1  -3  -2 493.457 10.2978   3
   1   3   2 509.291 10.3180   3
  -1   3  -3 1.96302 0.58349   1
  -1  -3  -3 1.61706 0.58451   1
   1   3   3 1.57411 0.58755   1
   1  -3   3 3.17024 0.61318   1
   1   3   3 1.27648 1.06921   3
  -1   3  -3 1.52675 0.95182   4
   1  -3   4 319.756 6.74515   2
   1   3   4 331.116 6.73808   2
  -1   3  -4 330.693 6.84969   4
   1  -3   4 320.165 6.71833   1
   1   3   4 321.965 6.71164   1
   1   3   5 860.663 17.4987   1
   1  -3   5 861.634 17.5024   1
   1   3   5 880.983 17.5257   2
   1  -3   5 831.885 17.5286   2
  -1   3  -5 848.042 17.5846   4
   1   3   6 1386.65 28.4824   1
   1  -3   6 1406.07 28.4902   1
  -1   3  -6 1425.04 28.5546   4
   1  -3   6 1377.70 28.5246   2
   1   3   6 1408.65 28.5220   2
   1  -3   7 96.0509 2.34806   1
   1   3   7 95.5503 2.43216   2
   1  -3   7 99.0869 2.43003   2
   1   3   7 92.8384 2.33934   1
  -1   3  -7 96.8161 2.41406   4
   1   3   8-0.31559 1.11768   2
   1  -3   8 0.73776 1.10801   2
   1   3   8 0.28145 0.96585   1
   1  -3   8 0.06642 1.03039   1
   1   3   9 17.4754 1.22347   2
   1   3   9 19.0561 1.17993   1
   1  -3   9 17.0291 1.31092   2
   1  -3   9 16.7419 1.14226   1
   1  -3  10 43.6542 1.82209   2
   1   3  10 45.5489 1.71658   2
   1   3  10 44.7024 1.60182   1
   1  -3  10 47.5223 1.60940   1
   1  -3  11 173.565 4.29194   2
   1   3  11 181.277 4.26599   2
   1  -3  11 185.964 4.21490   1
   1   3  11 187.486 4.18625   1
   1  -3  12 5.15846 1.41214   2
   1   3  12 5.45471 1.38572   2
   1   3  12 4.25583 1.18297   1
   1  -3  12 5.52584 1.28664   1
   1  -3  13 473.827 10.2749   2
   1   3  13 474.321 10.2435   2
   1   3  13 481.122 10.1214   1
   1  -3  13 478.215 10.1353   1
   1  -3  14 550.586 12.0576   2
   1   3  14 572.205 12.0541   2
   1  -3  14 562.551 11.9148   1
   1   3  14 571.530 11.9156   1
   1  -3  15 114.449 3.31218   2
   1   3  15 121.450 3.26271   2
   1   3  15 113.052 3.07352   1
   1  -3  15 117.660 3.09874   1
   1  -3  16 228.361 5.58422   2
   1   3  16 227.120 5.53453   2
   1  -3  16 238.285 5.38038   1
   1   3  16 237.192 5.38076   1
   1  -3  17 71.7975 2.67419   2
   1   3  17 74.9407 2.56079   2
   1   3  17 73.6980 2.38097   1
   1  -3  17 71.5933 2.43756   1
   1  -3  18 16.5204 1.94782   2
   1   3  18 14.8556 1.81009   2
   1   3  18 15.8074 1.51836   1
   1  -3  18 13.1496 1.62469   1
   1  -3  19 338.789 7.88282   2
   1   3  19 335.071 7.85881   2
   1   3  19 342.393 7.65284   1
   1  -3  19 348.091 7.64628   1
   1   3  20 3.14187 1.87993   2
   1  -3  20 2.41007 1.89656   2
   1  -3  20 0.47917 1.56150   1
   1   3  20 2.44200 1.62022   1
   1  -3  21 3.77749 1.90198   2
   1   3  21 2.57083 1.93768   2
   1  -3  21 2.90311 1.65232   1
   1   3  21 4.96073 1.72289   1
   1  -3  22 55.4361 2.74685   2
   1   3  22 46.1032 2.56545   2
   1  -3  22 55.9702 2.35696   1
   1   3  22 47.7540 2.35152   1
   1   3  23 7.46529 2.15163   2
   1  -3  23 8.73679 2.27548   2
   1  -3  23 12.8526 1.93418   1
   1   3  23 10.2484 1.86315   1
   1  -3  24 5.12171 2.31400   2
   1   3  24 6.60163 2.30562   2
   1  -3  24 8.69008 1.93507   1
   1   3  24 2.03357 1.80045   1
   1  -3  25 133.652 4.35572   2
   1   3  25 135.709 4.40123   2
   1   3  25 133.551 3.92497   1
   1  -3  25 140.254 3.97085   1
   1   3  26 20.6372 2.61047   2
   1  -3  26 28.5880 2.71019   2
   1  -3  27 18.5644 2.80676   2
   1   3  27 17.6050 2.64071   2
   1   3  28 0.84019 2.59509   2
   1  -3  28-0.42818 2.61215   2
   1   3  29 69.2059 3.68697   2
   1  -3  29 76.0594 3.69241   2
   1   3  30 18.7800 2.94434   2
   1  -3  30 20.4037 3.12243   2
   1   3  31 20.8588 3.07249   2
   1  -3  31 22.4471 3.27111   2
   1  -3  32 5.64669 3.15171   2
   1   3  32-0.12326 3.18113   2
   1   3  33 8.94928 3.27030   2
   1  -3  33 5.45278 3.15555   2
   1   3  34 3.69006 3.17457   2
   1  -3  34 8.17936 3.42499   2
   1   3  35 3.79968 3.28885   2
   1  -3  35 0.82767 3.42923   2
  -1   4  35 4.49594 3.27213   2
  -1  -4  35-0.55744 3.50125   2
  -1  -4  34 13.6614 3.34020   2
  -1   4  34 18.5129 3.56224   2
  -1  -4  33 1.17849 3.32747   2
  -1   4  33-1.91917 3.22123   2
  -1   4  32-0.61842 3.13416   2
  -1  -4  32 2.65344 3.07985   2
  -1  -4  31 3.17572 3.08758   2
  -1   4  31 0.83560 3.01320   2
  -1  -4  30 2.83008 3.04075   2
  -1   4  30-1.38037 2.82850   2
  -1  -4  29 6.36525 2.80968   2
  -1   4  29-4.65456 2.91801   2
  -1  -4  28 1.09471 2.69690   2
  -1   4  28 0.32024 2.72126   2
  -1   4  27 3.69358 2.58310   2
  -1  -4  27 3.15544 2.68879   2
  -1   4  26 5.50644 2.46435   2
  -1  -4  26 2.22117 2.57227   2
  -1  -4  25 2.75829 1.97168   1
  -1   4  25 5.11553 1.94589   1
  -1  -4  25 0.38755 2.41412   2
  -1   4  25 7.92373 2.42792   2
  -1  -4  24 159.588 4.24856   1
  -1   4  24 154.081 4.26240   1
  -1  -4  24 160.387 4.29334   4
  -1  -4  24 148.299 4.66627   2
  -1   4  24 158.394 4.69483   2
  -1  -4  23 18.2529 1.93181   1
  -1   4  23 22.7290 2.09216   1
  -1  -4  23 18.7614 1.96798   4
  -1   4  23 20.0416 2.45774   2
  -1  -4  23 19.9343 2.38971   2
  -1   4  22 54.2587 2.39278   1
  -1  -4  22 63.5788 2.50590   1
  -1  -4  22 56.6798 2.42106   4
  -1   4  22 49.8447 2.75393   2
  -1  -4  22 56.2159 2.78833   2
  -1   4  21 16.4743 1.76620   1
  -1  -4  21 15.4844 1.82609   1
  -1  -4  21 15.3582 1.87856   4
  -1   4  21 19.6131 2.24298   2
  -1  -4  21 13.5194 2.05908   2
  -1   4  20 0.75400 1.66771   1
   1   4 -20 0.23334 1.62556   2
  -1  -4  20 1.07049 1.51329   1
  -1  -4  20 0.05133 1.58936   4
  -1  -4  20 3.47482 1.94659   2
  -1   4  20-1.31910 1.84507   2
   1  -4 -19 52.0567 2.28093   2
   1   4 -19 53.8235 2.27923   2
  -1  -4  19 51.2449 2.13168   4
  -1  -4  19 53.6460 2.51609   2
  -1   4  19 53.2694 2.43007   2
   1  -4 -18 85.3571 2.70650   2
   1   4 -18 86.4521 2.73108   2
  -1  -4  18 85.6112 2.67371   4
  -1   4  18 84.7733 2.97207   2
  -1  -4  18 87.4993 3.03017   2
   1   4 -17 10.9711 1.56286   2
   1  -4 -17 11.9782 1.54206   2
  -1  -4  17 13.3880 1.53862   4
  -1   4  17 12.3633 1.73957   2
  -1  -4  17 13.6155 1.80417   2
   1  -4 -16 25.8974 1.71984   2
   1   4 -16 26.4011 1.70053   2
  -1  -4  16 28.7136 1.66422   4
  -1  -4  16 27.2744 1.90216   2
  -1   4  16 29.4878 1.89009   2
   1   4 -15 47.9878 1.96794   2
   1  -4 -15 47.5306 1.99010   2
  -1  -4  15 46.6557 1.82939   4
  -1  -4  15 45.5327 2.03828   2
  -1   4  15 45.1290 2.02529   2
   1   4 -14 370.484 8.08394   2
   1  -4 -14 365.165 8.08024   2
  -1  -4  14 374.343 8.00965   4
  -1   4  14 364.686 8.16846   2
  -1  -4  14 372.351 8.20428   2
   1   4 -13 294.056 6.44677   2
   1  -4 -13 288.026 6.44417   2
  -1  -4  13 289.416 6.37531   4
  -1  -4  13 283.078 6.56731   2
  -1   4  13 292.265 6.52419   2
   1  -4 -12 234.118 5.27223   2
   1   4 -12 235.971 5.28017   2
  -1  -4  12 234.539 5.23108   4
  -1   4  12 229.428 5.33481   2
  -1  -4  12 225.421 5.35556   2
   1  -4 -11 189.978 4.31517   2
   1   4 -11 185.472 4.31977   2
  -1   4  11 190.837 4.41497   2
  -1  -4  11 187.712 4.39580   2
   1  -4 -11 182.972 3.93032   5
  -1  -4  11 183.858 4.24581   4
   1   4 -10-0.34160 1.20818   2
   1  -4 -10 1.04456 1.20102   2
  -1  -4  10 0.40250 1.23436   2
  -1   4  10-0.31601 1.35135   2
   1  -4 -10-1.00244 0.60786   5
  -1  -4  10 0.25883 1.13249   4
   1  -4  -9 83.6419 2.29338   2
   1   4  -9 81.5522 2.32517   2
  -1   4   9 88.5188 2.34743   2
  -1  -4   9 81.4847 2.42785   2
  -1  -4   9 84.1013 2.28769   4
   1  -4  -9 87.7701 1.95867   5
   1  -4  -8 58.7798 1.82833   2
   1   4  -8 64.6869 1.85204   2
   1  -4  -8 61.5935 1.49683   5
  -1   4   8 57.5766 1.86792   2
  -1  -4   8 60.3865 1.92964   2
  -1  -4   8 61.7047 1.79938   4
   1   4  -7 180.074 4.06184   2
   1  -4  -7 180.013 4.07074   2
  -1   4   7 188.709 4.12062   2
  -1  -4   7 179.844 4.13877   2
  -1  -4   7 186.699 4.07927   4
   1   4  -6 210.626 4.65687   4
   1  -4  -6 212.412 4.63673   2
   1   4  -6 217.161 4.64822   2
  -1   4   6 215.390 4.68118   2
  -1  -4   6 215.654 4.68798   2
  -1  -4   6 214.288 4.67500   4
  -1   4   5 6.89651 0.63544   5
   1   4  -5 8.83567 0.93581   4
  -1   4   5 7.34337 0.87859   2
  -1  -4   5 7.57001 0.95795   2
  -1  -4   5 8.20030 0.99117   4
   1  -4  -5 7.80392 0.88252   2
   1   4  -5 8.30680 0.87513   2
   1   4  -4 8.72272 0.77069   2
   1  -4  -4 7.03469 0.75322   2
  -1   4   4 7.14003 0.68051   5
  -1   4   4 8.37922 0.80007   2
  -1  -4   4 6.98892 0.89929   4
  -1  -4   4 8.27166 0.86902   2
  -1   4   4 8.62051 1.01747   3
   1   4  -4 6.93718 0.79909   4
   1   4  -3 44.1336 1.61655   3
   1  -4  -3 48.0006 1.23801   2
   1   4  -3 48.2851 1.24652   2
  -1   4   3 46.4602 1.23901   2
  -1  -4   3 48.9477 1.28274   2
  -1  -4   3 46.6310 1.39114   4
  -1   4   3 50.3935 1.53371   3
   1   4  -3 42.8072 1.33929   4
  -1   4   2 181.180 4.04521   4
   1   4  -2 183.631 4.14826   3
   1   4  -2 184.094 3.94923   4
  -1  -4   2 179.743 3.96081   4
   1   4  -2 182.171 3.84828   2
   1  -4  -2 185.890 3.83675   2
  -1   4   2 182.211 4.08157   3
  -1  -4   2 180.093 3.85555   2
  -1   4   2 191.000 3.84196   2
  -1   4   1 187.717 4.01375   3
  -1  -4   1 177.013 3.91416   4
  -1   4   1 183.118 4.01961   4
   1   4  -1 182.233 4.13184   3
   1   4  -1 182.457 3.88835   4
  -1   4   0 2.37688 1.03242   3
   1   4   0-0.83127 1.11657   3
   1   4   0 0.88234 0.70029   4
  -1   4   0 0.19944 0.99387   4
  -1   4  -1 3.38994 1.03825   3
  -1   4  -1 2.93823 0.88032   4
   1   4   1 0.46372 1.17122   3
   1   4   1-0.05557 0.70715   4
  -1  -4  -2 4.93128 0.46937   1
  -1   4  -2 5.39691 0.48365   1
  -1   4  -2 4.04229 0.98383   3
  -1   4  -2 3.76527 0.90016   4
   1   4   2 3.22561 1.14754   3
   1  -4   3 8.88316 0.61936   1
   1   4   3 10.3649 0.60881   1
  -1   4  -3 8.66678 1.05036   4
   1   4   3 10.6339 1.18964   3
   1   4   3 9.76675 0.59456   2
   1  -4   3 8.69440 0.65421   2
   1   4   4 277.819 5.98671   3
   1   4   4 271.257 5.74745   2
   1  -4   4 279.822 5.77265   2
   1   4   4 273.808 5.72689   1
   1  -4   4 273.128 5.73321   1
  -1   4  -4 281.464 5.89421   4
   1  -4   5 198.664 4.29063   1
   1   4   5 198.820 4.28451   1
   1   4   5 210.462 4.54196   3
  -1   4  -5 205.144 4.44490   4
   1  -4   5 199.957 4.34365   2
   1   4   5 201.311 4.32356   2
   1   4   6 137.959 2.89057   5
   1  -4   6 136.948 3.15131   2
   1   4   6 139.691 3.14285   2
   1   4   6 139.147 3.09236   1
   1  -4   6 140.479 3.10398   1
  -1   4  -6 139.330 3.24520   4
   1   4   7 34.0706 1.34745   2
   1  -4   7 36.7842 1.37020   2
   1   4   7 35.6442 1.25390   1
   1  -4   7 36.0818 1.27898   1
  -1   4  -7 36.5243 1.45313   4
   1   4   8 270.386 5.81095   2
   1  -4   8 269.117 5.84248   2
   1  -4   8 268.036 5.75952   1
   1   4   8 266.375 5.74539   1
  -1   4  -8 267.804 5.83516   4
   1  -4   9 173.618 4.03746   2
   1   4   9 179.558 4.04527   2
   1   4   9 167.438 3.92716   1
   1  -4   9 170.635 3.94853   1
  -1   4  -9 184.105 4.06088   4
   1  -4  10 0.94186 1.24161   2
   1   4  10 0.43419 1.16431   2
   1  -4  10 2.56857 1.07945   1
   1   4  10 0.82754 1.03288   1
   1  -4  11 114.917 2.84352   1
   1   4  11 110.083 2.83003   1
   1  -4  11 112.174 3.01674   2
   1   4  11 114.382 2.92774   2
   1  -4  12 84.6731 2.38433   1
   1   4  12 85.1354 2.40516   1
   1   4  12 88.1421 2.55857   2
   1  -4  12 89.5672 2.57598   2
   1   4  13 237.400 5.28274   1
   1  -4  13 230.499 5.28640   1
   1   4  13 234.108 5.41407   2
   1  -4  13 237.568 5.46144   2
   1  -4  14 15.1158 1.65843   2
   1   4  14 17.0584 1.47935   2
   1  -4  14 16.6575 1.38713   1
   1   4  14 15.8704 1.41854   1
   1  -4  15 147.814 3.59534   1
   1   4  15 143.901 3.62477   1
   1  -4  15 143.149 3.83802   2
   1   4  15 144.641 3.75933   2
   1   4  16 22.1766 1.52206   1
   1  -4  16 22.7813 1.59470   1
   1  -4  16 19.7506 1.74221   2
   1   4  16 19.4448 1.76319   2
   1  -4  17 32.9362 1.71641   1
   1   4  17 33.3033 1.76823   1
   1  -4  17 30.3536 1.94472   2
   1   4  17 33.1821 2.01961   2
   1   4  18 11.6759 1.85240   2
   1  -4  18 13.0762 1.83858   2
   1   4  18 13.9653 1.58223   1
   1  -4  18 14.2640 1.59561   1
   1  -4  19 26.0949 2.13307   2
   1   4  19 22.9492 1.96148   2
   1   4  19 27.7666 1.74704   1
   1  -4  19 24.9946 1.80629   1
   1   4  20 122.311 3.73045   2
   1  -4  20 121.308 3.74145   2
   1   4  20 121.484 3.40347   1
   1  -4  20 126.825 3.46416   1
   1  -4  21 12.7382 2.08494   2
   1   4  21 16.5516 2.18459   2
   1   4  21 12.7730 1.77807   1
   1  -4  21 13.3645 1.76119   1
   1  -4  22 40.9508 2.62721   2
   1   4  22 42.3558 2.55207   2
   1   4  22 43.5245 2.22042   1
   1  -4  22 44.1821 2.21531   1
   1  -4  23 12.1321 2.33914   2
   1   4  23 10.8821 2.17122   2
   1  -4  23 12.3279 1.88602   1
   1   4  23 12.2100 1.85545   1
   1   4  24-0.08788 2.34138   2
   1  -4  24 3.69542 2.25380   2
   1   4  24 1.52224 1.85934   1
   1  -4  24 0.63299 1.88544   1
   1   4  25 0.46032 2.36179   2
   1  -4  25-2.45459 2.39056   2
   1  -4  25 1.11909 1.96063   1
   1   4  25-1.84935 1.88436   1
   1   4  26 20.4862 2.57398   2
   1  -4  26 25.5603 2.78986   2
   1   4  27 1.70993 2.61617   2
   1  -4  27 2.16124 2.49526   2
   1  -4  28 151.032 4.88411   2
   1   4  28 142.794 4.81534   2
   1  -4  29 4.03316 2.87129   2
   1   4  29 0.32797 2.75275   2
   1   4  30 75.9230 3.81358   2
   1  -4  30 78.0126 3.85123   2
   1   4  31 54.3533 3.65326   2
   1  -4  31 60.1129 3.65674   2
   1  -4  32 2.51782 3.23973   2
   1   4  32 0.86098 2.94225   2
   1   4  33 4.96184 3.18066   2
   1  -4  33 5.85418 3.28182   2
   1   4  34 32.6438 3.69279   2
   1  -4  34 30.8085 3.55119   2
   1   4  35 35.9504 3.79131   2
   1  -4  35 34.0979 3.77289   2
  -1   5  35 4.19665 3.42909   2
  -1  -5  35 8.64085 3.44611   2
  -1  -5  34 9.06381 3.49680   2
  -1   5  34 9.09159 3.39327   2
  -1  -5  33-6.16993 3.35121   2
  -1   5  33 5.22848 3.16282   2
  -1  -5  32 100.866 4.40702   2
  -1   5  32 103.207 4.47994   2
  -1  -5  31 1.59252 3.10744   2
  -1   5  31-1.19172 3.09510   2
  -1   5  30 63.6548 3.55814   2
  -1  -5  30 72.9350 3.90071   2
  -1   5  29 8.94419 2.71658   2
  -1  -5  29 9.78299 2.83912   2
  -1   5  28 86.8408 3.90163   2
  -1  -5  28 89.5986 3.84218   2
  -1   5  27 5.41496 2.72599   2
  -1  -5  27 5.90455 2.85163   2
  -1  -5  26 136.268 4.64969   2
  -1   5  26 145.986 4.67374   2
  -1  -5  25 71.9645 3.45124   2
  -1   5  25 69.2604 3.41557   2
  -1   5  25 74.8848 2.94558   1
  -1  -5  25 77.0484 2.87994   1
  -1  -5  24 87.9442 2.94964   1
  -1   5  24 81.3679 2.99640   1
  -1  -5  24 74.6647 3.45425   2
  -1   5  24 76.8526 3.43129   2
  -1  -5  24 82.1240 2.98005   4
  -1  -5  23 250.222 5.90287   1
  -1   5  23 242.808 5.85462   1
  -1  -5  23 244.220 6.34001   2
  -1   5  23 231.860 6.23547   2
  -1  -5  23 243.156 5.90881   4
  -1  -5  22 51.1322 2.31129   1
  -1   5  22 51.9327 2.39610   1
  -1   5  22 56.0409 2.85051   2
  -1  -5  22 53.2082 2.87436   2
  -1  -5  22 56.1567 2.46298   4
  -1  -5  21 0.83390 1.69789   1
  -1   5  21-0.05593 1.62062   1
  -1  -5  21 2.65147 2.15016   2
  -1   5  21-0.31072 2.06011   2
  -1  -5  21-0.22341 1.74299   4
  -1  -5  20 77.2022 2.63613   1
  -1   5  20 80.3047 2.70640   1
  -1   5  20 79.1292 2.94535   2
  -1  -5  20 75.4360 2.99203   2
  -1  -5  20 78.7994 2.69384   4
  -1  -5  19 3.39823 1.55959   1
  -1   5  19 4.22361 1.62300   1
  -1   5  19 2.64363 1.83181   2
  -1  -5  19 3.38484 1.88240   2
  -1  -5  19 3.06888 1.54821   4
   1  -5 -18 256.072 5.86964   2
  -1   5  18 253.010 5.80855   1
   1   5 -18 249.422 5.86866   2
  -1  -5  18 250.224 5.82230   1
  -1  -5  18 251.416 5.82386   4
  -1  -5  18 248.473 6.12125   2
  -1   5  18 250.455 6.07810   2
   1   5 -17 1.14494 1.44136   2
   1  -5 -17 3.03053 1.55602   2
  -1   5  17 1.78472 1.68224   2
  -1  -5  17 2.03700 1.61813   2
  -1  -5  17 2.32523 1.52522   4
   1  -5 -16 3.23563 1.42343   2
   1   5 -16 4.75544 1.49840   2
  -1  -5  16 8.12367 1.71638   2
  -1   5  16 4.66025 1.55825   2
   1  -5 -16 4.37475 0.64208   5
  -1  -5  16 6.05205 1.43326   4
   1  -5 -15 18.5174 1.53012   2
   1   5 -15 18.5057 1.47989   2
  -1   5  15 19.7590 1.70711   2
  -1  -5  15 17.1989 1.77530   2
   1  -5 -15 19.3268 0.78778   5
  -1  -5  15 17.0291 1.50774   4
   1  -5 -14 79.1030 1.86464   5
  -1  -5  14 83.3847 2.42648   4
  -1  -5  14 85.2152 2.66982   2
  -1   5  14 77.5704 2.53761   2
   1  -5 -14 80.6767 2.46598   2
   1   5 -14 78.8759 2.46414   2
   1  -5 -13 349.157 7.25893   5
  -1  -5  13 350.886 7.61690   4
  -1  -5  13 353.717 7.77392   2
  -1   5  13 346.368 7.72936   2
   1  -5 -13 354.542 7.63003   2
   1   5 -13 352.086 7.64093   2
   1  -5 -12 61.5329 1.54731   5
   1  -5 -12 64.6782 2.04573   2
   1   5 -12 62.2379 2.03705   2
  -1  -5  12 65.9361 2.06733   4
  -1  -5  12 66.7749 2.19051   2
  -1   5  12 65.1867 2.11537   2
   1  -5 -11 0.13171 1.15993   2
   1   5 -11 0.66810 1.18792   2
  -1  -5  11 0.23267 1.20195   4
   1  -5 -11 2.08961 0.61492   5
  -1  -5  11 0.12198 1.26765   2
  -1   5  11 1.86311 1.23379   2
  -1   5  10 394.472 8.46938   2
  -1  -5  10 391.585 8.48617   2
  -1  -5  10 396.855 8.42185   4
   1  -5 -10 404.763 8.39849   2
   1   5 -10 385.099 8.39113   2
  -1   5   9 366.525 7.77406   2
  -1  -5   9 367.893 7.80373   2
  -1  -5   9 367.452 7.75530   4
   1  -5  -9 360.528 7.70746   2
   1   5  -9 351.408 7.71089   2
  -1  -5   8 81.3723 2.23909   2
  -1   5   8 80.1634 2.16081   2
  -1  -5   8 78.1603 2.17026   4
   1   5  -8 77.7913 2.12714   2
   1  -5  -8 79.1222 2.11507   2
  -1  -5   7 44.6791 1.53572   4
   1   5  -7 40.6310 1.41823   2
   1  -5  -7 41.2563 1.39909   2
  -1   5   7 41.4866 1.48511   2
  -1  -5   7 42.0166 1.52347   2
   1   5  -7 42.4945 1.54187   4
   1  -5  -6 275.164 5.71429   2
   1   5  -6 274.032 5.72825   2
  -1   5   6 266.322 5.64528   5
   1   5  -6 266.745 5.76956   4
  -1  -5   6 275.339 5.82253   4
  -1  -5   6 272.986 5.77309   2
  -1   5   6 256.130 5.74939   2
   1   5  -5 308.788 6.50351   2
   1  -5  -5 305.501 6.48856   2
   1   5  -5 303.226 6.57076   4
  -1   5   5 309.903 6.68422   3
  -1  -5   5 315.770 6.60485   4
  -1  -5   5 311.636 6.54782   2
  -1   5   5 317.136 6.52784   2
  -1   5   5 311.123 6.48727   5
  -1   5   4 384.393 8.02072   5
   1   5  -4 380.121 8.05787   4
   1  -5  -4 388.333 7.94689   2
   1   5  -4 389.301 7.96276   2
   1   5  -4 403.355 8.24831   3
  -1   5   4 378.692 7.96790   2
  -1  -5   4 380.197 7.99268   2
  -1   5   4 392.804 8.18584   3
  -1  -5   4 379.371 8.07677   4
   1   5  -3 27.1471 1.47772   3
   1   5  -3 25.7736 0.85537   2
   1  -5  -3 26.1313 0.82591   2
  -1  -5   3 25.4814 0.89976   2
  -1   5   3 27.5907 0.85828   2
   1   5  -3 24.6513 1.05685   4
  -1   5   3 23.5625 1.33623   3
  -1  -5   3 25.2231 1.13133   4
   1   5  -2 68.7942 2.04090   3
   1   5  -2 69.6053 1.73044   4
  -1  -5   2 69.4981 1.79620   4
  -1   5   2 67.0121 1.93518   4
   1  -5  -2 66.2491 1.95517   3
   1   5  -2 66.8667 1.51901   2
  -1   5   2 66.4002 1.94205   3
   1   5  -1 911.772 18.3665   4
  -1   5   1 913.006 18.4590   4
  -1  -5   1 910.817 18.3732   4
   1  -5  -1 863.585 18.4626   3
   1   5  -1 895.630 18.5305   3
  -1   5   1 882.383 18.4746   3
   1   5   0 26.2729 0.98967   4
  -1   5   0 27.2822 1.28622   4
   1  -5   0 26.6007 1.29984   4
   1   5   0 24.9046 1.33823   3
  -1   5   0 28.8706 1.34258   3
   1  -5   0 26.7836 1.35402   3
  -1   5  -1 578.767 11.9070   4
   1  -5   1 574.972 11.9101   4
   1   5   1 579.027 11.8169   4
   1   5   1 562.060 11.9905   3
   1  -5   1 566.745 11.9245   3
  -1   5  -1 575.019 11.9356   3
  -1   5  -2 82.1582 2.21286   3
   1  -5   2 79.0235 2.15646   4
  -1   5  -2 84.1956 2.16508   4
   1   5   2 76.4893 1.96329   4
   1   5   2 77.5485 2.20395   3
   1  -5   2 84.5292 2.23681   3
   1  -5   2 86.5846 1.78590   2
   1   5   2 77.3240 1.73853   2
  -1   5  -3 7.94583 1.04595   3
   1   5   3 5.18871 1.14051   3
   1  -5   3 7.21724 1.15261   3
   1  -5   3 7.70384 0.65193   2
  -1   5  -3 9.76066 0.98959   4
   1   5   3 8.42292 0.52479   2
   1  -5   3 8.05386 0.58756   1
   1  -5   3 7.71817 1.14779   4
   1   5   4 804.590 16.4255   1
   1  -5   4 798.316 16.4305   1
  -1   5  -4 806.174 16.6186   4
   1  -5   4 793.866 16.6304   4
   1   5   4 808.505 16.4472   2
   1  -5   4 823.056 16.4676   2
   1   5   4 795.606 16.6967   3
   1  -5   4 814.111 16.6598   3
   1   5   5 1.50117 0.65777   1
   1   5   5-0.48182 0.76206   2
   1  -5   5 2.35296 0.79769   2
   1   5   5 3.34628 1.18641   3
   1  -5   5 0.57630 1.18056   4
   1  -5   5 1.09348 0.68654   1
   1  -5   5 0.15545 1.23578   3
  -1   5  -5 0.90329 1.05920   4
   1   5   6 14.7957 0.96509   2
   1  -5   6 15.2080 0.98505   2
   1  -5   6 17.1661 0.90060   1
   1   5   6 15.0328 0.86195   1
   1   5   6 16.6707 1.44721   3
   1  -5   6 15.3511 1.42698   3
   1  -5   6 14.8229 1.21381   4
  -1   5  -6 15.2122 1.22106   4
   1  -5   7 70.5552 1.95928   2
   1   5   7 72.0313 1.93142   2
   1  -5   7 75.9260 2.21859   3
   1   5   7 70.3904 1.59662   5
   1  -5   7 68.3675 2.10465   4
  -1   5  -7 73.1416 2.10214   4
   1   5   7 71.5013 1.83678   1
   1  -5   7 68.9394 1.86591   1
   1  -5   8 267.484 5.81592   4
  -1   5  -8 260.589 5.79267   4
   1  -5   8 255.005 5.70995   2
   1   5   8 266.891 5.70213   2
   1   5   8 265.159 5.61555   1
   1  -5   8 259.555 5.63596   1
   1  -5   9 54.8610 1.87757   4
  -1   5  -9 56.0680 1.89115   4
   1  -5   9 54.1367 1.81111   2
   1   5   9 56.8543 1.79862   2
   1  -5   9 55.7150 1.69644   1
   1   5   9 58.3423 1.69502   1
   1  -5  10 58.4205 1.94260   4
  -1   5 -10 54.8683 1.94295   4
   1  -5  10 55.9198 1.76526   1
   1   5  10 53.8153 1.72239   1
   1  -5  10 58.2583 1.92292   2
   1   5  10 54.8145 1.86876   2
   1  -5  11 229.777 5.28660   4
   1   5  11 228.462 5.14710   1
   1  -5  11 237.107 5.16951   1
   1  -5  11 238.104 5.31033   2
   1   5  11 231.145 5.26099   2
   1  -5  12 40.7463 1.75257   4
   1  -5  12 39.8567 1.61187   1
   1   5  12 41.4864 1.59627   1
   1  -5  12 41.2145 1.75444   2
   1   5  12 41.0942 1.69179   2
   1  -5  13 2.10377 1.30670   4
   1   5  13 0.75470 1.14329   1
   1  -5  13 2.56063 1.12364   1
   1   5  13 3.37569 1.38041   2
   1  -5  13 0.37108 1.36876   2
   1  -5  14 90.6418 2.67717   4
   1   5  14 92.9976 2.55214   1
   1  -5  14 92.2389 2.57012   1
   1  -5  14 92.4863 2.81024   2
   1   5  14 88.5270 2.69728   2
   1  -5  15 38.0479 1.86587   4
   1   5  15 37.9147 1.72750   1
   1  -5  15 39.7243 1.74177   1
   1  -5  15 38.3653 1.90220   2
   1   5  15 37.9762 1.90424   2
   1  -5  16 158.980 4.09212   4
   1  -5  16 165.321 3.98783   1
   1   5  16 166.943 4.00252   1
   1   5  16 163.307 4.23370   2
   1  -5  16 160.682 4.26237   2
   1  -5  17 59.3773 2.22567   4
   1  -5  17 57.8828 2.13350   1
   1   5  17 60.6140 2.06993   1
   1  -5  17 56.3007 2.39495   2
   1   5  17 50.3740 2.25132   2
   1  -5  18 49.4875 2.18777   4
   1  -5  18 51.0816 2.09146   1
   1   5  18 56.7901 2.16159   1
   1  -5  18 52.6529 2.39943   2
   1   5  18 51.8265 2.39250   2
   1  -5  19 0.37781 1.63223   4
   1  -5  19 1.46928 1.89200   2
   1   5  19 0.60820 1.74627   2
   1   5  19 2.05037 1.45654   1
   1  -5  19-0.45412 1.58394   1
   1  -5  20 82.6262 2.87076   2
   1   5  20 82.1828 2.93877   2
   1  -5  20 84.5269 2.71985   4
   1  -5  20 87.0910 2.57656   1
   1   5  20 78.1691 2.58310   1
   1  -5  21 16.8014 1.88619   4
   1   5  21 14.8641 1.81900   1
   1  -5  21 16.8728 1.76293   1
   1   5  21 13.1414 2.12337   2
   1  -5  21 15.0095 2.25026   2
   1  -5  22 15.7692 2.01680   4
   1   5  22 16.7450 1.93669   1
   1  -5  22 14.9274 1.88203   1
   1  -5  22 19.0803 2.23196   2
   1   5  22 16.2963 2.11512   2
   1  -5  23 3.66768 1.88069   4
   1  -5  23 3.19480 2.23439   2
   1   5  23 0.16734 2.24919   2
   1   5  23-1.69502 1.82308   1
   1  -5  23 2.54610 1.81688   1
   1  -5  24 9.96835 2.50267   2
   1   5  24 7.97777 2.23530   2
   1   5  24 10.2995 1.95530   1
   1  -5  24 9.71723 1.98403   1
   1   5  25-1.65541 2.41030   2
   1  -5  25 1.13699 2.30410   2
   1  -5  25 0.85322 1.96830   1
   1   5  25 0.06580 1.96131   1
   1   5  26 11.6500 2.55948   2
   1  -5  26 11.9064 2.72669   2
   1   5  27-0.50258 2.47655   2
   1  -5  27 4.55996 2.62260   2
   1   5  28 134.219 4.66391   2
   1  -5  28 140.936 4.69913   2
   1   5  29 3.60879 2.73049   2
   1  -5  29 4.39495 2.93383   2
   1  -5  30 5.97219 2.86381   2
   1   5  30 11.2866 2.99780   2
   1  -5  31 10.9640 3.23865   2
   1   5  31 8.30111 3.13969   2
   1   5  32 152.173 5.25978   2
   1  -5  32 164.231 5.52799   2
   1   5  33 16.0628 3.34702   2
   1  -5  33 23.1126 3.36464   2
   1  -5  34 32.6933 3.69495   2
   1   5  34 34.4472 3.69432   2
   1   5  35 10.8724 3.32863   2
   1  -5  35 3.17082 3.57991   2
  -1   6  35 4.56533 3.30917   2
  -1   6  34 43.4701 3.84795   2
  -1  -6  34 37.6381 3.89039   2
  -1   6  33 5.32371 3.37434   2
  -1  -6  33 1.83636 3.36682   2
  -1   6  32 21.4844 3.25250   2
  -1  -6  32 23.4796 3.35812   2
  -1   6  31 7.36303 2.99995   2
  -1  -6  31 1.71900 3.01485   2
  -1  -6  30 3.19814 3.08916   2
  -1   6  30 3.21038 3.01128   2
   1  -6 -30 2.15933 0.69193   5
  -1  -6  29 1.93928 2.92257   2
  -1   6  29 1.32436 2.91092   2
   1  -6 -29 1.94173 0.73899   5
  -1  -6  28 29.9533 3.15098   2
  -1   6  28 31.4099 3.12718   2
   1  -6 -28 26.0788 0.99495   5
  -1  -6  27-0.84342 2.71115   2
  -1   6  27 0.61127 2.69131   2
   1  -6 -27 0.88782 0.73804   5
  -1   6  26 45.5976 3.05177   2
  -1  -6  26 47.8873 3.09021   2
   1  -6 -26 40.0513 1.20075   5
  -1  -6  25 10.8601 2.52354   2
  -1   6  25 12.1563 2.57215   2
   1  -6 -25 8.37750 0.76449   5
  -1  -6  25 6.91322 2.02237   1
  -1   6  25 8.61446 2.05307   1
  -1   6  24-1.78771 2.42082   2
  -1  -6  24 2.13542 2.45023   2
   1  -6 -24-0.26698 0.70634   5
  -1   6  24-0.31401 1.92410   1
  -1  -6  24 2.24257 1.75662   1
  -1  -6  23 2.11881 1.82858   4
  -1  -6  23 1.15338 2.38331   2
  -1   6  23-1.79178 2.30214   2
   1  -6 -23 0.08369 0.70193   5
  -1  -6  23-0.53904 1.82695   1
  -1   6  23 1.74724 1.81740   1
  -1  -6  22 1.20039 1.86565   4
  -1   6  22 2.02425 1.73151   1
  -1  -6  22-0.80522 1.72412   1
   1  -6 -22 0.85351 0.68284   5
  -1  -6  22 2.45049 2.28645   2
  -1   6  22 2.43792 2.11139   2
  -1   6  21 28.1273 2.29881   2
  -1  -6  21 26.5170 2.39461   2
  -1  -6  21 25.9409 2.01128   4
   1  -6 -21 26.7896 0.95961   5
  -1  -6  21 27.4399 1.98836   1
  -1   6  21 30.3897 1.99768   1
  -1   6  20 51.5592 2.62381   2
  -1  -6  20 52.0089 2.63518   2
  -1  -6  20 48.5038 2.31103   4
  -1  -6  20 48.4753 2.17978   1
  -1   6  20 49.5325 2.10865   1
   1  -6 -20 49.2673 1.31722   5
  -1  -6  19 2.16799 1.96493   2
  -1   6  19 6.36691 1.81302   2
  -1  -6  19 0.05310 1.60051   4
  -1   6  19 1.80682 1.61563   1
  -1  -6  19 3.16295 1.56399   1
   1  -6 -19 1.66735 0.64434   5
  -1  -6  18-0.20473 1.89201   2
  -1   6  18-1.50015 1.81746   2
  -1  -6  18 1.26846 1.49747   4
  -1  -6  18 0.47751 1.54778   1
  -1   6  18 0.47602 1.44738   1
   1  -6 -18 0.19495 0.61150   5
  -1   6  17 15.1426 1.87591   2
  -1  -6  17 16.3195 1.80794   2
  -1  -6  17 16.0499 1.69455   4
  -1  -6  17 13.4580 1.41899   1
  -1   6  17 16.3679 1.57179   1
   1  -6 -17 15.8628 0.76284   5
  -1  -6  16 6.06006 1.41906   4
  -1   6  16 4.42116 1.64675   2
  -1  -6  16 4.51984 1.68879   2
  -1  -6  16 3.50566 1.38714   1
  -1   6  16 4.75802 1.39390   1
  -1  -6  15 1.63080 1.30617   4
  -1   6  15 2.99955 1.52647   2
  -1  -6  15-0.05631 1.54015   2
   1   6 -15 1.40513 1.36409   2
  -1  -6  15 2.28785 1.30470   1
  -1   6  15 1.39375 1.24942   1
   1  -6 -15 3.56573 1.27349   2
  -1  -6  14 47.2434 1.84596   4
  -1   6  14 44.1458 1.94653   2
  -1  -6  14 44.3201 2.03207   2
   1  -6 -14 46.0422 1.84714   2
   1   6 -14 43.8958 1.83932   2
  -1  -6  13 0.60164 1.29386   4
  -1  -6  13-0.53322 1.41972   2
  -1   6  13 0.82654 1.36019   2
   1  -6 -13-0.49038 1.24327   2
   1   6 -13 0.15333 1.19202   2
  -1  -6  12 147.529 3.66141   4
  -1   6  12 150.913 3.73769   2
  -1  -6  12 151.679 3.80695   2
   1  -6 -12 151.608 3.63316   2
   1   6 -12 152.320 3.61420   2
  -1  -6  11 145.817 3.56319   4
  -1  -6  11 147.562 3.62339   2
  -1   6  11 144.800 3.57996   2
   1  -6 -11 147.153 3.49511   2
   1   6 -11 144.954 3.48979   2
  -1  -6  10-0.37528 1.16904   4
  -1  -6  10 0.25881 1.19592   2
  -1   6  10 0.76307 1.13747   2
   1   6 -10 1.55748 1.03431   2
   1  -6 -10 0.87597 1.05663   2
  -1  -6   9 34.6361 1.55298   4
  -1   6   9 26.5824 1.38505   2
  -1  -6   9 31.2799 1.45073   2
   1  -6  -9 25.2115 1.28966   2
   1   6  -9 33.7727 1.35593   2
   1   6  -8 45.8511 1.60890   4
   1  -6  -8 40.7601 1.43492   2
   1   6  -8 42.1166 1.46472   2
  -1  -6   8 44.3157 1.57716   2
  -1   6   8 41.5812 1.52578   2
  -1  -6   8 44.9657 1.65872   4
   1   6  -7 41.5945 1.50666   4
  -1   6   7 42.2555 1.44506   2
  -1  -6   7 45.9023 1.52481   2
   1   6  -7 44.9473 1.39108   2
   1  -6  -7 42.7426 1.37315   2
  -1   6   7 40.8569 1.22095   5
  -1   6   7 41.0579 1.66098   3
  -1  -6   7 41.7343 1.59480   4
  -1  -6   6 8.11112 0.93276   2
   1   6  -6 7.52193 1.07811   4
  -1   6   6 6.86033 1.18200   3
  -1  -6   6 6.63767 1.08555   4
  -1   6   6 8.97000 0.77530   5
   1  -6  -6 9.00810 0.83688   2
   1   6  -6 7.75273 0.85214   2
  -1   6   6 8.11344 0.91645   2
   1   6  -5 64.2647 1.79441   4
  -1  -6   5 62.4622 1.84740   4
  -1   6   5 60.8497 1.66093   5
   1  -6  -5 59.9576 1.56841   2
   1   6  -5 62.6652 1.60092   2
  -1   6   5 65.7980 1.64969   2
  -1  -6   5 64.3783 1.68561   2
  -1   6   5 62.2140 2.03259   3
  -1  -6   4 32.7255 1.35846   4
   1   6  -4 33.9247 1.65884   3
  -1  -6   4 34.6784 1.09220   2
  -1   6   4 34.4536 1.03350   2
   1   6  -4 32.6964 1.00076   2
   1  -6  -4 33.2701 0.98123   2
  -1   6   4 33.1141 1.48981   3
   1   6  -4 32.2198 1.34185   4
  -1   6   3 459.104 9.71019   3
   1   6  -3 466.357 9.37470   2
   1  -6  -3 460.835 9.35639   2
  -1  -6   3 454.867 9.39691   2
   1   6  -3 462.008 9.77669   3
  -1   6   3 447.773 9.37284   2
  -1  -6   3 459.068 9.58389   4
   1   6  -3 459.618 9.57062   4
  -1   6   3 463.465 9.67474   4
  -1   6   2 6.17023 1.24590   3
   1   6  -2 8.75746 0.92079   4
  -1   6   2 7.78952 1.13791   4
   1  -6  -2 5.28505 1.22663   3
  -1  -6   2 10.6333 1.06733   4
   1   6  -2 4.54561 1.30186   3
  -1   6   1 31.8199 1.53652   3
   1   6  -1 30.1564 1.15594   4
   1   6  -1 28.9439 1.57480   3
  -1   6   1 33.9478 1.35788   4
  -1  -6   1 32.0410 1.29062   4
   1  -6  -1 31.8199 1.44226   3
   1   6   0 277.967 5.88394   4
  -1   6   0 270.319 6.06645   3
   1   6   0 266.345 6.08536   3
   1  -6   0 283.182 6.05354   3
  -1   6   0 281.568 6.01688   4
   1   6   1 761.894 15.8876   3
   1  -6   1 770.750 15.8539   3
  -1   6  -1 759.666 15.7939   4
  -1   6  -1 755.605 15.8302   3
   1   6   1 759.948 15.6984   4
   1  -6   1 774.982 15.7994   4
  -1   6  -2 101.427 2.64601   4
  -1   6  -2 106.158 2.69581   3
   1  -6   2 108.329 2.68253   4
   1   6   2 99.2878 2.47556   4
   1  -6   2 107.047 2.78585   3
   1   6   2 99.1608 2.74472   3
   1  -6   3 151.130 3.62711   3
   1   6   3 151.947 3.66008   3
  -1   6  -3 149.996 3.58160   3
   1   6   3 151.406 3.16394   2
   1  -6   3 148.002 3.20549   2
  -1   6  -3 153.862 3.53191   4
   1   6   3 146.279 3.39295   4
   1  -6   3 152.333 3.54602   4
   1  -6   4 592.251 12.4819   3
  -1   6  -4 604.279 12.4247   4
   1  -6   4 598.985 12.2061   2
   1   6   4 596.405 12.1749   2
   1  -6   4 598.838 12.1660   1
   1   6   4 589.913 12.1538   1
   1  -6   4 597.234 12.4317   4
   1   6   4 578.276 12.4941   3
   1  -6   5 87.8750 1.99035   1
   1   6   5 85.8311 1.97008   1
   1  -6   5 84.2206 2.31603   4
  -1   6  -5 81.6044 2.29206   4
   1  -6   5 86.0883 2.05939   2
   1   6   5 84.2103 2.01537   2
   1   6   5 78.6755 2.38499   3
   1  -6   5 85.4664 2.41873   3
   1   6   6 291.889 6.09910   1
   1  -6   6 289.345 6.11039   1
   1  -6   6 294.886 6.37213   4
  -1   6  -6 298.239 6.34985   4
   1  -6   6 294.980 6.17760   2
   1   6   6 282.588 6.15551   2
   1   6   6 287.208 6.44860   3
   1  -6   6 292.162 6.44771   3
   1  -6   7 0.29517 0.93976   2
   1   6   7 0.54494 0.86804   2
   1  -6   7 0.39811 1.38020   3
   1   6   7 0.08531 0.59764   5
  -1   6  -7-1.12903 1.16818   4
   1   6   7 1.83014 1.29938   3
   1  -6   7 0.13560 1.24510   4
   1  -6   7-0.69036 0.79924   1
   1   6   7 0.30721 0.76886   1
   1   6   8 304.497 6.49745   1
   1  -6   8 310.045 6.51978   1
   1  -6   8 302.754 6.82010   3
   1   6   8 307.939 6.34161   5
   1   6   8 304.520 6.58028   2
   1  -6   8 313.485 6.61510   2
   1  -6   8 313.458 6.73747   4
  -1   6  -8 307.065 6.70686   4
   1   6   8 297.453 6.81622   3
   1   6   9-1.13117 1.04715   2
   1  -6   9-0.92414 1.10807   2
   1  -6   9 0.78318 1.36365   3
   1  -6   9-1.58473 1.22954   4
   1   6   9-0.35167 0.89324   1
   1  -6   9-0.85549 0.91511   1
  -1   6  -9-1.88216 1.15147   4
   1  -6  10 52.4484 1.86641   4
  -1   6 -10 47.6953 1.77377   4
   1   6  10 47.8287 1.69464   2
   1  -6  10 46.4952 1.73596   2
   1  -6  10 46.3887 1.57604   1
   1   6  10 48.1222 1.55853   1
   1  -6  11 165.768 3.95841   4
  -1   6 -11 162.099 3.89427   4
   1  -6  11 160.678 3.74513   1
   1   6  11 161.457 3.73056   1
   1  -6  11 162.984 3.92343   2
   1   6  11 158.604 3.86622   2
   1   6  12 100.007 2.58570   1
   1  -6  12 98.5940 2.60046   1
   1   6  12 97.4978 2.72757   2
   1  -6  12 99.5332 2.80092   2
   1  -6  12 105.379 2.82764   4
   1  -6  13 0.20960 1.09689   1
   1   6  13 0.57806 1.08564   1
   1  -6  13 0.74660 1.32761   2
   1   6  13 1.72612 1.28771   2
   1  -6  13 1.14034 1.41274   4
   1  -6  14 6.11869 1.29143   1
   1   6  14 6.69799 1.25338   1
   1  -6  14 5.24528 1.42187   2
   1   6  14 6.92287 1.46334   2
   1  -6  14 3.99381 1.49528   4
   1   6  15 0.66676 1.23733   1
   1  -6  15 4.45329 1.26738   1
   1  -6  15 1.68549 1.58792   2
   1   6  15 1.03762 1.48410   2
   1  -6  15 2.79065 1.44654   4
   1  -6  16 17.7941 1.48578   1
   1   6  16 19.5803 1.44686   1
   1  -6  16 16.5618 1.78869   2
   1   6  16 20.2235 1.73639   2
   1  -6  16 20.1990 1.71829   4
   1   6  17 128.132 3.40447   1
   1  -6  17 129.947 3.42286   1
   1   6  17 130.304 3.63827   2
   1  -6  17 133.478 3.70611   2
   1  -6  17 129.192 3.54911   4
   1  -6  18 155.102 3.95895   1
   1   6  18 155.273 3.94051   1
   1   6  18 154.017 4.20492   2
   1  -6  18 153.716 4.29081   2
   1  -6  18 156.605 4.10870   4
   1   6  19 34.5365 1.85916   1
   1  -6  19 36.7998 1.86710   1
   1  -6  19 32.6319 2.22595   2
   1   6  19 33.4273 2.14564   2
   1  -6  19 33.0105 2.03557   4
   1   6  20 78.2010 2.62380   1
   1  -6  20 75.8229 2.63680   1
   1   6  20 70.0652 2.92739   2
   1  -6  20 79.9459 3.06199   2
   1  -6  20 75.7720 2.69859   4
   1   6  21 109.104 3.22349   1
   1  -6  21 119.013 3.29661   1
   1  -6  21 105.534 3.66700   2
   1   6  21 105.587 3.57431   2
   1  -6  21 113.325 3.39604   4
   1   6  22 39.7695 2.23976   1
   1  -6  22 41.9339 2.18077   1
   1   6  22 43.6273 2.59377   2
   1  -6  22 36.4935 2.63580   2
   1  -6  22 40.3260 2.40289   4
   1  -6  23 71.6659 2.71227   1
   1   6  23 66.7572 2.73869   1
   1  -6  23 67.3447 3.14329   2
   1   6  23 61.9213 3.02832   2
   1  -6  23 71.0583 2.74934   4
   1   6  24 114.987 3.58247   1
   1  -6  24 118.246 3.58382   1
   1   6  24 113.561 3.92662   2
   1  -6  24 118.990 4.02687   2
   1   6  25 33.9915 2.31201   1
   1  -6  25 33.5201 2.83350   2
   1   6  25 35.3015 2.82257   2
   1   6  26 121.338 4.17751   2
   1  -6  26 116.547 4.24951   2
   1  -6  27-3.95884 2.76378   2
   1   6  27 4.12856 2.65222   2
   1  -6  28 20.1382 3.00309   2
   1   6  28 14.6428 2.85385   2
   1   6  29 13.0478 2.98126   2
   1  -6  29 12.1057 2.86989   2
   1   6  30 139.935 5.05117   2
   1  -6  30 157.039 5.23040   2
   1  -6  31 3.53028 2.97153   2
   1   6  31 3.88290 2.95797   2
   1   6  32 34.8361 3.51644   2
   1  -6  32 34.6995 3.66377   2
   1  -6  33 9.60485 3.43804   2
   1   6  33 1.00540 3.14273   2
   1   6  34 2.33067 3.34241   2
   1  -6  34 0.53455 3.32073   2
   1   6  35 67.1515 4.27221   2
  -1   7  34-3.10427 3.46171   2
  -1  -7  34-2.01277 3.45695   2
  -1  -7  33-0.91184 3.09465   2
  -1   7  33 0.25123 3.22243   2
  -1   7  32 17.4012 3.09549   2
  -1  -7  32 20.2205 3.45607   2
  -1   7  31 0.23565 2.97082   2
  -1  -7  31 2.32949 3.26635   2
  -1   7  30 1.25447 3.04988   2
  -1  -7  30-1.30184 3.13660   2
  -1   7  29 4.83574 2.96654   2
  -1  -7  29 10.6229 3.09255   2
  -1   7  28 4.02054 2.80600   2
  -1  -7  28-2.30975 2.86148   2
  -1   7  27 4.26915 2.73709   2
  -1  -7  27 1.05633 2.82190   2
  -1   7  26 6.62347 2.57573   2
  -1  -7  26 2.73520 2.68744   2
  -1   7  25 1.94189 1.94500   1
  -1   7  25 2.05009 2.35775   2
  -1  -7  25 5.23525 2.58838   2
  -1   7  24 9.01083 1.95824   1
  -1  -7  24 6.66093 1.94581   1
  -1   7  24 7.73991 2.33025   2
  -1  -7  24 5.93302 2.43021   2
  -1   7  23 0.89358 1.74894   1
  -1  -7  23-0.23710 1.79915   1
  -1  -7  23-0.70782 2.16652   2
  -1   7  23-0.42464 2.29579   2
  -1  -7  23 1.41479 1.94810   4
  -1   7  22 73.1184 2.69738   1
  -1  -7  22 73.8155 2.63137   1
  -1   7  22 73.1135 3.11195   2
  -1  -7  22 75.7111 3.22900   2
  -1  -7  22 73.2320 2.82410   4
  -1  -7  21 2.06923 1.70888   1
  -1   7  21 1.96125 1.72745   1
  -1  -7  21 2.64847 2.15729   2
  -1   7  21-3.45505 2.14824   2
  -1  -7  21-1.55071 1.72106   4
  -1  -7  20 11.8121 1.72353   1
  -1   7  20 11.3187 1.71656   1
  -1   7  20 12.2211 2.01582   2
  -1  -7  20 10.7348 2.13473   2
  -1  -7  20 11.3155 1.80706   4
  -1  -7  19 173.284 4.30272   1
  -1   7  19 173.891 4.29236   1
  -1  -7  19 168.747 4.63463   2
  -1   7  19 168.336 4.58857   2
  -1  -7  19 176.534 4.40921   4
  -1   7  18 26.1432 1.70183   1
  -1  -7  18 27.1236 1.69166   1
  -1   7  18 27.4679 2.09453   2
  -1  -7  18 30.1518 2.14132   2
  -1  -7  18 24.6940 1.94935   4
  -1  -7  17 10.2279 1.50596   1
  -1   7  17 7.61297 1.46110   1
  -1  -7  17 9.67002 1.84046   2
  -1   7  17 10.6510 1.80538   2
  -1  -7  17 9.53942 1.58876   4
  -1   7  16 44.9650 2.10553   2
  -1  -7  16 46.9986 2.23616   2
  -1  -7  16 46.9639 2.01325   4
  -1  -7  16 44.8777 1.88815   1
  -1   7  16 47.4971 1.88751   1
  -1  -7  15 9.81020 1.64922   2
  -1   7  15 10.6710 1.63005   2
  -1  -7  15 4.53602 1.46763   4
  -1   7  15 7.41276 1.30758   1
  -1  -7  15 7.32428 1.33254   1
  -1   7  14 256.725 5.93128   2
  -1  -7  14 254.124 5.95902   2
  -1  -7  14 263.789 5.86378   4
  -1   7  14 257.542 5.74826   1
  -1  -7  14 254.103 5.74155   1
  -1  -7  13-2.04701 1.29937   4
  -1  -7  13 0.48183 1.44657   2
  -1   7  13-1.36488 1.39910   2
  -1  -7  13-0.89672 1.19515   1
  -1   7  13-0.13486 1.09555   1
  -1  -7  13-1.66957 1.66065   3
  -1  -7  12 66.8306 2.19303   4
  -1   7  12 68.8720 2.21723   2
  -1  -7  12 66.7007 2.24447   2
  -1   7  12 66.8964 1.96799   1
  -1  -7  12 64.8499 1.97847   1
  -1  -7  12 63.2470 2.48164   3
  -1  -7  11 155.735 3.71187   4
  -1  -7  11 143.815 3.97133   3
  -1  -7  11 151.569 3.71719   2
  -1   7  11 154.002 3.65996   2
  -1  -7  11 147.166 3.50983   1
  -1   7  11 148.236 3.48864   1
  -1  -7  10 133.335 3.37311   4
  -1  -7  10 136.374 3.64622   3
  -1   7  10 135.262 3.27850   2
  -1   7  10 136.143 3.15404   1
  -1  -7  10 132.184 3.14865   1
  -1  -7  10 133.643 3.33581   2
  -1  -7   9 98.5611 2.59415   4
  -1   7   9 99.9339 2.39557   1
  -1  -7   9 102.135 2.42085   1
  -1  -7   9 98.4227 2.59513   2
  -1   7   9 96.0373 2.52968   2
  -1   7   9 93.1116 2.73128   3
   1   7  -9 96.6536 2.56269   4
  -1  -7   9 91.7591 2.93172   3
  -1  -7   8 3.93964 1.13913   4
  -1   7   8 1.62935 0.79474   1
  -1  -7   8 1.15841 0.81199   1
  -1  -7   8 2.56514 1.49556   3
  -1   7   8 0.55018 1.25096   3
  -1  -7   8-0.29068 1.03754   2
  -1   7   8 1.76014 0.98120   2
  -1   7   8 0.11390 0.67625   5
   1   7  -8 2.44680 1.04862   4
  -1   7   7 6.40987 1.31703   3
  -1  -7   7 7.00885 1.17095   4
  -1  -7   7 6.28261 1.42130   3
   1   7  -7 6.13175 1.04744   4
  -1   7   7 4.69129 0.74978   5
  -1   7   7 7.83311 0.91235   2
  -1  -7   7 6.21003 0.98463   2
  -1   7   7 6.44120 0.74701   1
  -1  -7   7 6.74733 0.80087   1
  -1   7   6 1.51426 1.16340   3
  -1  -7   6 2.95275 1.51174   3
   1   7  -6 1.62003 0.99043   4
  -1  -7   6 3.13726 0.69083   1
  -1   7   6 0.34515 0.57067   1
  -1  -7   6 0.72087 0.85985   2
  -1   7   6 1.67355 0.77698   2
  -1  -7   6 1.04738 1.12182   4
  -1   7   6 1.21710 0.75348   5
  -1  -7   5 388.379 8.88293   3
  -1   7   5 409.135 8.39787   1
  -1  -7   5 404.106 8.41784   1
  -1   7   5 405.770 8.58076   5
  -1   7   5 410.790 8.80213   3
  -1  -7   5 418.608 8.67597   4
  -1  -7   5 407.519 8.48562   2
  -1   7   5 415.399 8.45370   2
   1   7  -5 409.916 8.64057   4
  -1   7   4 2.52941 1.10743   4
  -1   7   4 2.46929 1.30475   3
  -1   7   4 3.10651 0.42738   1
  -1  -7   4 2.47616 0.51221   1
   1   7  -4 2.56268 1.33549   3
  -1  -7   4 3.63849 1.38686   3
  -1  -7   4 3.11835 1.11652   4
  -1  -7   4 3.02224 0.63504   2
  -1   7   4 2.83229 0.55661   2
   1   7  -4 3.48163 1.00998   4
  -1  -7   3 42.0386 1.00479   1
   1   7  -3 40.5008 1.76251   3
   1   7  -3 45.1483 1.50503   4
  -1  -7   3 43.7398 1.55545   4
  -1   7   3 45.0740 1.61473   4
  -1  -7   3 42.8729 1.83823   3
  -1   7   3 47.2426 1.72752   3
  -1  -7   2 187.163 4.69792   3
  -1   7   2 205.379 4.64231   3
   1   7  -2 200.248 4.67937   3
  -1   7   2 207.496 4.58811   4
  -1  -7   2 203.567 4.49234   4
   1   7  -2 206.861 4.45668   4
   1  -7  -2 191.780 4.61256   3
   1   7  -1 32.0248 1.59994   3
  -1   7   1 36.9083 1.65613   3
  -1   7   1 32.7070 1.48330   4
   1  -7  -1 33.4661 1.63928   3
   1   7  -1 33.4634 1.25629   4
   1   7   0 62.4252 2.09525   3
  -1   7   0 64.2817 2.03135   3
  -1   7   0 64.3005 1.93679   4
   1   7   0 61.6095 1.75015   4
   1  -7   0 59.5550 2.01350   3
   1  -7   1 5.92145 1.37318   3
  -1   7  -1 5.13443 1.20349   3
   1   7   1 0.98226 1.19460   3
  -1   7  -1 5.21290 1.03306   4
   1   7   1 0.96536 0.83882   4
   1  -7   1 6.94464 1.23579   4
  -1   7  -2 27.6640 1.29962   4
   1   7   2 25.4173 1.14671   4
   1  -7   2 26.0838 1.43290   4
  -1   7  -2 26.2395 1.42179   3
   1   7   2 26.0262 1.56206   3
   1  -7   2 27.6356 1.53005   3
  -1   7  -3 566.281 11.8842   3
   1   7   3 555.747 11.9435   3
   1  -7   3 563.326 11.9105   3
   1  -7   3 560.609 11.5104   2
   1  -7   3 578.684 11.8665   4
   1   7   3 559.927 11.7460   4
  -1   7  -3 574.686 11.8485   4
  -1   7  -4 84.0449 2.27478   4
   1   7   4 80.2217 2.10303   4
   1   7   4 79.3887 2.38798   3
   1  -7   4 80.8556 2.40734   3
   1  -7   4 82.0464 2.37847   4
   1   7   4 81.1047 1.81810   2
   1  -7   4 78.9129 1.88208   2
   1   7   5 952.972 20.1854   3
  -1   7  -5 972.720 20.0916   4
   1   7   5 977.810 19.8054   1
   1  -7   5 960.910 19.8151   1
   1  -7   5 956.053 20.1803   3
   1  -7   5 973.907 20.1035   4
   1   7   5 991.808 19.8310   2
   1  -7   5 973.204 19.8620   2
   1   7   6 222.701 5.15860   3
   1  -7   6 213.119 5.12201   3
  -1   7  -6 223.036 5.04970   4
   1  -7   6 223.390 5.09745   4
   1   7   6 230.114 4.74695   1
   1  -7   6 224.855 4.76059   1
   1   7   6 220.822 4.79645   2
   1  -7   6 224.897 4.83531   2
   1   7   7 2.83245 1.23710   3
   1  -7   7 4.14338 1.34320   3
   1   7   7 5.10180 0.71044   5
  -1   7  -7 4.36712 1.09034   4
   1  -7   7 5.55553 0.78588   1
   1   7   7 4.70989 0.73743   1
   1  -7   7 6.75427 1.32487   4
   1  -7   7 5.20178 0.93881   2
   1   7   7 6.67907 0.87554   2
  -1   7  -8-0.03797 1.18002   4
   1  -7   8 0.23347 1.27881   3
   1   7   8 1.37739 0.62879   5
   1  -7   8-0.38721 1.24697   4
   1   7   8 1.24244 1.34565   3
   1  -7   8-0.08508 0.81908   1
   1   7   8 1.52833 0.81906   1
   1  -7   8 0.02814 0.99195   2
   1   7   8 1.10766 0.93998   2
   1  -7   9 22.6538 1.29138   2
   1   7   9 24.6690 1.24697   2
   1  -7   9 24.7648 1.60887   3
   1   7   9 25.7908 1.57450   3
   1   7   9 25.0537 0.78795   5
   1  -7   9 23.5761 1.50823   4
  -1   7  -9 20.0223 1.36509   4
   1   7   9 24.0548 1.08886   1
   1  -7   9 21.5765 1.07418   1
   1   7  10 30.3124 1.22475   1
   1  -7  10 27.9833 1.28118   1
   1   7  10 28.8928 1.40004   2
   1  -7  10 27.9163 1.47010   2
   1   7  10 30.7756 1.72501   3
   1  -7  10 29.2735 1.62606   4
  -1   7 -10 27.7393 1.58346   4
   1  -7  10 30.4679 1.80337   3
   1  -7  11 18.4516 1.19002   1
   1   7  11 19.1390 1.15162   1
   1  -7  11 20.8903 1.55629   4
   1   7  11 20.6952 1.36378   2
   1  -7  11 21.2572 1.41637   2
   1   7  11 21.7328 1.71846   3
  -1   7 -11 21.0555 1.49207   4
   1  -7  11 17.3872 1.64367   3
   1  -7  12 39.6440 1.97273   3
   1  -7  12 38.2277 1.85693   4
   1   7  12 36.4496 1.65609   2
   1  -7  12 34.7494 1.68830   2
   1  -7  12 36.8372 1.51091   1
   1   7  12 35.6726 1.44185   1
  -1   7 -12 35.0467 1.70193   4
   1   7  13 3.15484 1.10229   1
   1  -7  13 4.51043 1.13441   1
   1  -7  13 5.20188 1.43752   2
   1   7  13 6.10161 1.37526   2
   1  -7  13 5.52951 1.48848   4
   1  -7  14 358.113 7.66001   4
   1   7  14 346.974 7.61401   2
   1  -7  14 349.745 7.66535   2
   1   7  14 332.290 7.44551   1
   1  -7  14 337.028 7.46178   1
   1  -7  15-0.16391 1.61168   2
   1   7  15-2.94780 1.51910   2
   1  -7  15 1.21560 1.51937   4
   1   7  15-0.93325 1.23328   1
   1  -7  15 1.55634 1.34347   1
   1   7  16 25.5620 1.85462   2
   1  -7  16 30.5620 1.93424   4
   1  -7  16 28.0863 1.90989   2
   1   7  16 29.3166 1.65300   1
   1  -7  16 28.9249 1.63158   1
   1  -7  17 47.6181 2.25699   4
   1  -7  17 50.3113 2.33414   2
   1   7  17 47.1401 2.30022   2
   1   7  17 44.1977 1.93939   1
   1  -7  17 50.3451 1.96965   1
   1  -7  18 112.951 3.30875   4
   1  -7  18 110.818 3.39322   2
   1   7  18 110.792 3.36275   2
   1  -7  18 110.099 3.07405   1
   1   7  18 107.386 3.07237   1
   1  -7  19 123.625 3.53329   4
   1   7  19 121.644 3.68980   2
   1  -7  19 122.138 3.69490   2
   1   7  19 124.504 3.40365   1
   1  -7  19 123.871 3.41226   1
   1  -7  20 61.6317 2.54475   4
   1   7  20 58.5693 2.71427   2
   1  -7  20 59.8431 2.75833   2
   1   7  20 56.8294 2.36450   1
   1  -7  20 61.4654 2.39286   1
   1  -7  21 1.57247 2.14347   2
   1   7  21 5.04116 1.96836   2
   1   7  21 4.80699 1.66126   1
   1  -7  21 3.42009 1.64620   1
   1  -7  21 4.88278 1.97221   4
   1   7  22 181.359 5.06695   2
   1  -7  22 180.767 5.10569   2
   1   7  22 184.135 4.76428   1
   1  -7  22 188.096 4.79738   1
   1  -7  22 204.982 4.94637   4
   1   7  23 45.9990 2.87337   2
   1  -7  23 48.7136 2.89477   2
   1   7  23 44.6061 2.34352   1
   1  -7  23 52.7626 2.42214   1
   1  -7  24 43.9766 2.95267   2
   1   7  24 44.9683 2.80017   2
   1   7  24 40.5480 2.26125   1
   1  -7  24 41.5694 2.23620   1
   1   7  25 1.75405 2.39444   2
   1  -7  25 7.08189 2.41713   2
   1   7  26 89.7654 3.75537   2
   1  -7  26 91.6005 3.86107   2
   1  -7  27 14.4426 2.78110   2
   1   7  27 13.8074 2.56783   2
   1   7  28 11.8585 2.88522   2
   1  -7  28 13.5416 2.98791   2
   1  -7  29 4.75579 2.93791   2
   1   7  29 5.98227 2.77782   2
   1  -7  30-2.22808 3.13812   2
   1   7  30 1.69425 3.01101   2
   1  -7  31 1.94144 3.14612   2
   1   7  31-3.15572 2.96168   2
   1   7  32 11.3507 3.17907   2
   1  -7  32 7.64242 3.40499   2
   1  -7  33 4.90854 3.27475   2
   1   7  33 5.23400 3.06943   2
   1  -7  34 2.79776 3.52208   2
   1   7  34 2.31765 3.36367   2
  -1  -8  34-1.46545 3.48342   2
  -1   8  34 2.81735 3.41276   2
  -1  -8  33 33.4868 3.60159   2
  -1   8  33 27.7162 3.57958   2
  -1   8  32-1.32482 3.28813   2
  -1  -8  32 1.00365 3.09297   2
  -1  -8  31 1.94403 3.10623   2
  -1   8  31 1.28254 3.10932   2
  -1   8  30-1.80407 3.00690   2
  -1  -8  30 5.17005 3.15255   2
  -1   8  29 7.39492 2.99399   2
  -1  -8  29 16.5721 3.09008   2
  -1  -8  28 13.3698 2.93340   2
  -1   8  28 15.8197 2.95370   2
  -1   8  27 0.50421 2.76495   2
  -1  -8  27-1.36902 2.65134   2
  -1  -8  26 11.6314 2.71415   2
  -1   8  26 10.5661 2.66242   2
  -1  -8  25 3.88047 2.64172   2
  -1   8  25 4.26730 2.44718   2
  -1   8  24 4.96976 2.47145   2
  -1  -8  24 4.45479 2.49218   2
  -1   8  24 3.68475 1.93005   1
  -1  -8  24 4.21975 1.92289   1
  -1   8  23 2.70901 2.19317   2
  -1  -8  23 0.79606 2.29143   2
  -1   8  23 2.17766 1.84756   1
  -1  -8  23 2.82132 1.88656   1
  -1   8  22-0.40303 2.23228   2
  -1  -8  22 4.30300 2.30007   2
  -1  -8  22 0.33795 1.75498   1
  -1   8  22 0.84482 1.74617   1
  -1  -8  22 1.35137 1.91423   4
  -1   8  21 4.97806 2.12099   2
  -1  -8  21 4.97491 2.24977   2
  -1  -8  21 3.66200 1.68555   1
  -1   8  21 0.48360 1.67277   1
  -1  -8  21 2.04509 1.84477   4
  -1   8  20 25.4375 2.15131   2
  -1  -8  20 23.4027 2.18347   2
  -1   8  20 18.0391 1.77746   1
  -1  -8  20 22.3328 1.79632   1
  -1  -8  20 21.0772 2.04434   4
  -1   8  19 3.62869 1.92242   2
  -1  -8  19 6.53819 1.82316   2
  -1  -8  19 2.34572 1.53121   1
  -1   8  19 3.10329 1.56049   1
  -1  -8  19 1.95111 1.72668   4
  -1   8  18 0.25811 1.81912   2
  -1  -8  18 1.55966 1.84399   2
  -1  -8  18 0.13923 1.45881   1
  -1   8  18 0.91746 1.47819   1
  -1  -8  18-0.22115 1.71644   4
  -1   8  17 121.773 3.24283   1
  -1  -8  17 122.105 3.27684   1
  -1   8  17 115.085 3.53738   2
  -1  -8  17 123.967 3.62243   2
  -1  -8  17 130.056 3.79518   3
  -1  -8  17 123.910 3.48024   4
  -1   8  16 3.82371 1.34125   1
  -1  -8  16 3.64060 1.36688   1
  -1   8  16 3.33969 1.66648   2
  -1  -8  16 2.45225 1.71697   2
  -1  -8  16 4.61891 1.66509   4
  -1  -8  16 3.42006 1.99727   3
  -1  -8  15 36.4353 1.89679   4
  -1  -8  15 40.7063 2.09072   2
  -1   8  15 33.4104 1.89709   2
  -1  -8  15 32.8663 2.21401   3
  -1  -8  15 34.0766 1.63538   1
  -1   8  15 34.8784 1.63298   1
  -1  -8  14 13.9832 1.33439   1
  -1  -8  14 13.3956 1.65953   2
  -1   8  14 14.0242 1.60753   2
  -1  -8  14 16.2711 1.63872   4
  -1  -8  14 16.5511 2.03141   3
  -1   8  14 16.1944 1.32821   1
  -1  -8  13-0.09129 1.50289   4
  -1   8  13-0.53693 1.33743   2
  -1  -8  13 0.91061 1.45618   2
  -1  -8  13 0.60412 1.78477   3
  -1   8  13 0.65308 1.10153   1
  -1  -8  13-0.20150 1.10900   1
  -1  -8  12 66.3684 2.30477   4
  -1   8  12 71.4175 2.01975   1
  -1  -8  12 67.2668 2.01933   1
  -1  -8  12 66.2515 2.69998   3
  -1   8  12 73.3318 2.23403   2
  -1  -8  12 67.4130 2.26041   2
  -1   8  12 69.9394 2.35893   3
  -1   8  11 67.6420 2.29561   3
  -1  -8  11 69.0575 2.26024   4
  -1  -8  11 68.5007 1.95954   1
  -1   8  11 66.7612 1.91709   1
  -1  -8  11 70.2995 2.18420   2
  -1   8  11 69.7518 2.14561   2
  -1  -8  11 76.2925 2.63359   3
  -1  -8  10 6.76183 1.71932   3
  -1  -8  10 3.52222 0.94999   1
  -1   8  10 4.66697 0.90568   1
  -1  -8  10 6.06103 1.36154   4
  -1  -8  10 4.57645 1.20399   2
  -1   8  10 5.76501 1.19018   2
   1   8 -10 3.59155 1.21467   4
  -1   8  10 5.74929 1.43395   3
  -1  -8   9-1.27493 1.52788   3
   1   8  -9-0.03646 1.09728   4
  -1   8   9 0.45711 0.71028   5
  -1  -8   9-0.11590 1.25039   4
  -1   8   9-0.64018 1.01075   2
  -1  -8   9 0.54536 1.07541   2
  -1   8   9-0.72826 1.34767   3
  -1   8   9 1.53445 0.83764   1
  -1  -8   9 0.20455 0.85033   1
  -1  -8   8 15.5838 1.73924   3
   1   8  -8 15.9667 1.29298   4
  -1  -8   8 14.6997 1.10412   2
  -1   8   8 15.3680 1.02865   2
  -1   8   8 15.8467 0.87555   1
  -1  -8   8 14.6790 0.89775   1
  -1   8   8 14.1975 0.87770   5
  -1  -8   8 15.1403 1.40193   4
  -1   8   8 17.6971 1.55572   3
  -1  -8   7 33.0487 1.57177   4
  -1  -8   7 33.0404 1.09131   1
  -1   8   7 33.7163 1.21162   5
  -1   8   7 31.8391 1.72597   3
  -1  -8   7 30.7128 1.86602   3
  -1   8   7 35.5938 1.21117   2
  -1  -8   7 35.4755 1.27286   2
  -1   8   7 32.0904 1.01474   1
   1   8  -7 32.8021 1.47394   4
  -1   8   6 4.78736 1.40573   3
  -1  -8   6 2.88388 1.42560   3
  -1   8   6 3.59137 0.52057   1
  -1  -8   6 2.42266 0.64791   1
  -1  -8   6 3.67040 0.79734   2
  -1  -8   6 3.65858 1.14809   4
  -1   8   6 3.96534 0.89069   5
  -1   8   6 4.89808 0.72811   2
   1   8  -6 4.26112 1.05880   4
  -1   8   5 23.7527 1.39020   4
  -1   8   5 23.8804 1.60820   3
  -1  -8   5 25.6864 1.80044   3
  -1   8   5 22.1686 0.81520   2
  -1  -8   5 24.5813 0.92237   2
  -1   8   5 21.3271 1.14723   5
  -1  -8   5 25.4262 1.41053   4
  -1  -8   5 23.3876 0.78508   1
  -1   8   5 23.5479 0.72699   1
   1   8  -5 23.8886 1.27890   4
   1   8  -4 160.573 3.67618   4
  -1   8   4 159.379 3.78475   4
  -1  -8   4 162.220 3.70513   4
   1   8  -4 160.396 3.91799   3
  -1  -8   4 161.603 3.32855   2
  -1   8   4 161.467 3.90616   3
  -1  -8   4 164.668 4.03788   3
  -1  -8   4 157.750 3.27985   1
  -1   8   4 151.255 3.25296   1
  -1   8   3 4.86537 1.25773   3
   1   8  -3 6.28525 1.05294   4
   1   8  -3 4.85838 1.33809   3
  -1  -8   3 4.52064 1.11084   4
  -1   8   3 4.92149 1.18058   4
  -1  -8   3 5.81089 1.51567   3
   1   8  -2 34.5571 1.35843   4
  -1   8   2 32.6609 1.61486   3
  -1  -8   2 38.3845 1.87430   3
  -1  -8   2 34.0955 1.45835   4
   1  -8  -2 35.1639 1.62662   3
  -1   8   2 36.1255 1.51711   4
   1   8  -2 31.0151 1.68473   3
   1   8  -1 66.1897 1.88524   4
  -1  -8   1 68.7395 2.29484   3
   1  -8  -1 68.2406 2.19350   3
  -1   8   1 66.7922 2.04323   4
   1   8  -1 68.1697 2.22169   3
  -1   8   1 66.7933 2.21635   3
   1   8   0 83.1095 2.19165   4
  -1   8   0 82.3692 2.34587   4
  -1   8   0 85.4331 2.49855   3
   1   8   0 82.0437 2.47736   3
  -1  -8   0 82.9999 2.62801   3
   1  -8   0 90.3820 2.54704   3
  -1  -8  -1 229.083 5.39242   3
   1  -8   1 227.722 5.32717   3
   1   8   1 232.658 5.36644   3
  -1   8  -1 232.472 5.31967   3
  -1   8  -1 241.931 5.23768   4
   1   8   1 228.328 5.10008   4
  -1   8  -2 154.445 3.70230   4
   1  -8   2 155.972 3.82701   3
   1   8   2 159.907 3.86819   3
  -1  -8  -2 147.389 3.90983   3
   1  -8   2 161.548 3.77591   4
   1   8   2 153.551 3.58500   4
  -1   8  -2 154.131 3.79279   3
  -1   8  -3 50.0275 1.88397   3
  -1   8  -3 47.6002 1.79600   4
   1  -8   3 49.3361 1.84657   4
   1   8   3 48.4652 1.57247   4
  -1  -8  -3 48.5081 2.03135   3
   1   8   3 50.7497 1.90588   3
   1  -8   3 50.2608 1.90715   3
   1  -8   4 51.8721 1.26196   2
  -1   8  -4 49.0680 1.75958   3
   1  -8   4 49.5578 1.95907   3
   1   8   4 51.9567 1.92746   3
   1   8   4 48.5762 1.59920   4
   1  -8   4 49.1537 1.88667   4
  -1   8  -4 48.8502 1.75480   4
   1  -8   5 13.3570 1.48767   3
  -1   8  -5 14.0475 1.23965   4
   1  -8   5 16.2647 1.37402   4
   1   8   5 12.0077 1.36138   3
   1   8   5 13.8387 1.02152   4
   1   8   5 14.4609 0.63720   2
   1  -8   5 12.8566 0.78811   2
   1  -8   6 33.0832 1.14720   2
   1   8   6 30.1950 1.00987   2
   1   8   6 31.6593 1.62627   3
   1  -8   6 31.4355 1.73070   3
   1  -8   6 31.5659 1.01792   1
  -1   8  -6 31.7256 1.54674   4
   1  -8   6 34.2492 1.65704   4
   1   8   7 41.5315 1.33407   2
   1  -8   7 44.2083 1.41697   2
  -1   8  -7 42.0511 1.66871   4
   1   8   7 43.1374 1.84943   3
   1  -8   7 41.1442 1.91391   3
   1  -8   7 44.0529 1.76911   4
   1   8   7 44.5621 1.25579   1
   1  -8   7 42.8294 1.29737   1
   1  -8   8-0.22010 0.95709   2
   1   8   8 0.52224 0.93136   2
   1   8   8-1.58253 1.36393   3
   1  -8   8 1.13001 1.40875   3
   1  -8   8 1.03471 0.81862   1
   1   8   8 0.41620 0.76276   1
  -1   8  -8-0.78658 1.26002   4
   1   8   8 0.52403 0.68038   5
   1  -8   8-0.33980 1.28445   4
   1  -8   9 79.5480 2.81978   3
   1   8   9 92.7162 2.79205   3
   1  -8   9 97.5748 2.76026   4
  -1   8  -9 93.0443 2.70424   4
   1   8   9 94.6345 2.15886   5
   1  -8   9 94.9956 2.48078   2
   1   8   9 97.1294 2.42162   2
   1  -8   9 92.6314 2.31496   1
   1   8   9 95.4036 2.29967   1
   1  -8  10 10.9128 1.49575   4
   1   8  10 9.12629 0.95721   1
   1  -8  10 10.3745 1.01214   1
   1  -8  10 11.8437 1.20347   2
   1   8  10 10.5107 1.54493   3
   1   8  10 11.3618 1.13626   2
  -1   8 -10 10.6581 1.48109   4
   1  -8  10 6.07987 1.51334   3
   1  -8  11 46.5437 1.60024   1
   1   8  11 45.1316 1.55287   1
   1  -8  11 49.0115 2.03819   4
   1   8  11 48.5462 2.14522   3
   1  -8  11 47.1894 1.82977   2
   1   8  11 49.8356 1.78360   2
  -1   8 -11 47.3726 1.93788   4
   1  -8  11 47.7951 2.10690   3
   1  -8  12 106.442 3.16247   3
   1  -8  12 101.586 3.00425   4
   1  -8  12 105.656 2.88783   2
   1   8  12 107.262 2.82472   2
   1   8  12 100.539 2.61903   1
   1  -8  12 104.733 2.65307   1
  -1   8 -12 105.734 2.96310   4
   1   8  12 104.651 3.16299   3
   1  -8  13 1.16590 1.39540   2
   1  -8  13-0.29959 1.46553   4
   1   8  13 0.48416 1.06114   1
   1  -8  13 1.18120 1.11582   1
   1   8  13-0.46620 1.62667   3
   1  -8  13-1.86603 1.67300   3
   1   8  13-0.96224 1.37228   2
   1  -8  14-0.90971 1.46673   2
   1  -8  14-0.41333 1.63263   4
   1   8  14-0.38010 1.39303   2
   1   8  14 0.28171 1.16838   1
   1  -8  14-0.07308 1.22910   1
   1   8  14 1.87893 1.68542   3
   1  -8  14-0.06450 1.77067   3
   1  -8  15 34.5815 1.63804   1
   1   8  15 30.0392 1.59562   1
   1  -8  15 32.8155 2.07832   3
   1  -8  15 32.6722 2.00598   4
   1  -8  15 32.5962 1.92705   2
   1   8  15 32.9599 1.88134   2
   1  -8  16 73.5154 2.29258   1
   1   8  16 72.6458 2.27193   1
   1   8  16 65.1638 2.55437   2
   1  -8  16 67.1367 2.59770   2
   1  -8  16 70.1161 2.74982   3
   1  -8  16 75.1241 2.58796   4
   1  -8  17 21.9370 1.63368   1
   1   8  17 16.1739 1.53416   1
   1  -8  17 19.3413 1.91088   4
   1  -8  17 16.1828 1.90124   2
   1   8  17 18.0594 1.89141   2
   1  -8  18 33.5221 1.83423   1
   1   8  18 31.3146 1.80641   1
   1  -8  18 30.5468 2.12788   4
   1  -8  18 30.8791 2.17022   2
   1   8  18 27.9995 2.05164   2
   1   8  19 6.68561 1.57432   1
   1  -8  19 7.52318 1.60535   1
   1  -8  19 6.44222 1.84066   4
   1   8  19 7.18390 1.84571   2
   1  -8  19 4.86412 1.91567   2
   1  -8  20 19.0186 2.22080   2
   1   8  20 19.3817 2.15109   2
   1  -8  20 21.6071 2.13208   4
   1   8  20 17.8186 1.80327   1
   1  -8  20 21.4758 1.82990   1
   1   8  21 14.9200 2.20006   2
   1  -8  21 22.6209 2.33869   2
   1  -8  21 17.5475 2.07280   4
   1   8  21 15.6570 1.75286   1
   1  -8  21 15.9158 1.87290   1
   1   8  22 1.79718 1.76455   1
   1  -8  22 1.25308 1.64944   1
   1   8  22 2.38646 2.17014   2
   1  -8  22 2.99825 2.30734   2
   1  -8  23 17.1313 2.00790   1
   1   8  23 17.8505 2.00688   1
   1  -8  23 17.1720 2.56815   2
   1   8  23 16.1585 2.32908   2
   1   8  24 12.2350 1.93969   1
   1  -8  24 13.7538 1.94060   1
   1  -8  24 11.6736 2.62555   2
   1   8  24 11.3405 2.41759   2
   1   8  25 14.5371 2.59702   2
   1  -8  25 13.9472 2.58596   2
   1  -8  26 3.61621 2.66814   2
   1   8  26 2.49357 2.61590   2
   1  -8  27 6.46986 2.82954   2
   1   8  27 8.68953 2.60743   2
   1   8  28 37.2212 3.12797   2
   1  -8  28 39.9380 3.24351   2
   1   8  29 13.6962 2.98844   2
   1  -8  29 16.4418 3.14521   2
   1  -8  30 4.77760 3.12570   2
   1   8  30 4.58282 2.81369   2
   1  -8  31 0.24099 3.01173   2
   1   8  31-0.81072 3.10328   2
   1   8  32 8.14676 3.22971   2
   1  -8  32 8.34985 3.36246   2
   1   8  33 48.9808 3.72640   2
   1  -8  33 49.2722 3.85629   2
   1   8  34 54.6910 4.05441   2
   1  -8  34 59.9238 4.20387   2
  -1   9  34 3.66462 3.44548   2
  -1  -9  33 15.5033 3.58016   2
  -1   9  33 17.0887 3.48241   2
  -1  -9  32 2.48648 3.36512   2
  -1   9  32 6.31694 3.26718   2
  -1   9  31 0.80684 3.15970   2
  -1  -9  31 4.09384 3.26742   2
  -1  -9  30 4.77059 3.12120   2
  -1   9  30 7.57368 3.05264   2
  -1   9  29 41.2720 3.33935   2
  -1  -9  29 42.1366 3.44083   2
  -1   9  28 7.03564 2.83711   2
  -1  -9  28 3.57457 2.76143   2
  -1   9  27 1.99003 2.65845   2
  -1  -9  27-1.87608 2.71062   2
  -1   9  26 2.29344 2.66171   2
  -1  -9  26 8.41259 2.77618   2
  -1  -9  25 77.7994 3.50783   2
  -1   9  25 76.8864 3.42742   2
  -1  -9  24 5.15690 1.96618   1
  -1   9  24 3.33859 1.94007   1
  -1  -9  24 2.66718 2.51467   2
  -1   9  24 5.42746 2.49395   2
  -1   9  23 10.1757 1.92359   1
  -1  -9  23 11.4582 1.90598   1
  -1   9  23 14.1162 2.39923   2
  -1  -9  23 10.0154 2.40866   2
  -1  -9  22 11.6363 2.54652   3
  -1   9  22 6.82766 1.77482   1
  -1  -9  22 10.9267 1.80258   1
  -1   9  22 9.53500 2.28063   2
  -1  -9  22 9.70849 2.38867   2
  -1   9  21 13.2813 1.76818   1
  -1  -9  21 14.9632 1.78316   1
  -1   9  21 11.4738 2.16724   2
  -1  -9  21 9.39298 2.30196   2
  -1  -9  21 15.8752 2.51458   3
  -1  -9  21 14.1819 2.08698   4
  -1  -9  20 9.63069 1.99524   4
  -1   9  20 9.92665 2.07031   2
  -1  -9  20 8.37550 2.16786   2
  -1  -9  20 9.98466 2.27828   3
  -1  -9  20 11.0582 1.67491   1
  -1   9  20 9.55511 1.65864   1
  -1   9  19 163.026 4.11435   1
  -1  -9  19 161.357 4.11075   1
  -1  -9  19 164.922 4.53140   2
  -1   9  19 163.592 4.47454   2
  -1  -9  19 164.094 4.75579   3
  -1  -9  19 163.907 4.38376   4
  -1  -9  18 4.11767 1.84321   4
  -1  -9  18 1.61358 1.92835   2
  -1   9  18 2.78847 1.84632   2
  -1  -9  18 4.97063 2.13988   3
  -1  -9  18 1.68955 1.47347   1
  -1   9  18 0.85509 1.48719   1
  -1   9  17 141.727 3.51953   1
  -1  -9  17 132.522 3.50576   1
  -1  -9  17 130.004 3.84750   2
  -1   9  17 132.324 3.76287   2
  -1  -9  17 135.702 4.21819   3
  -1  -9  17 145.153 3.81390   4
  -1  -9  16 13.3445 1.41559   1
  -1   9  16 14.4870 1.40448   1
  -1  -9  16 8.58069 2.05469   3
  -1  -9  16 11.9803 1.81817   2
  -1   9  16 12.4018 1.73472   2
  -1  -9  16 10.5202 1.62594   4
  -1  -9  15 1.36625 1.24376   1
  -1   9  15 0.48101 1.22774   1
  -1  -9  15 1.15427 1.96995   3
  -1   9  15-1.07290 1.50362   3
  -1  -9  15 0.82450 1.64594   2
  -1   9  15-0.41162 1.58447   2
  -1  -9  15 1.14365 1.59000   4
  -1  -9  14 20.9014 1.38485   1
  -1   9  14 23.4175 1.36381   1
  -1  -9  14 19.2475 2.05326   3
  -1   9  14 21.8459 1.80349   3
  -1   9  14 24.2507 1.69888   2
  -1  -9  14 22.7534 1.71052   2
  -1  -9  14 23.5665 1.72048   4
  -1  -9  13 10.1181 1.21459   1
  -1   9  13 10.4131 1.19109   1
  -1  -9  13 7.57106 1.97546   3
  -1   9  13 10.3383 1.61923   3
  -1   9  13 9.09163 1.46686   2
  -1  -9  13 9.38050 1.50693   2
  -1  -9  13 10.2051 1.63126   4
  -1  -9  12 2.28953 1.52947   4
  -1  -9  12 2.06048 1.35250   2
  -1   9  12 3.86422 1.31698   2
  -1   9  12 3.81016 1.57820   3
  -1  -9  12-0.41875 1.78514   3
  -1  -9  12 2.99057 1.05161   1
  -1   9  12 4.03281 1.05271   1
  -1  -9  11 88.6733 2.51300   2
  -1   9  11 92.5897 2.47496   2
  -1  -9  11 82.9598 2.98715   3
  -1  -9  11 84.1722 2.60075   4
  -1   9  11 91.1103 2.83407   3
  -1  -9  11 85.0229 2.27387   1
  -1   9  11 90.5210 2.27343   1
  -1   9  10 13.6151 1.59105   3
  -1  -9  10 12.5146 1.02197   1
  -1   9  10 14.2329 0.98803   1
  -1  -9  10 11.3928 1.26504   2
  -1   9  10 11.5871 1.17456   2
  -1  -9  10 13.0664 1.85393   3
  -1  -9  10 12.6301 1.43452   4
   1   9 -10 9.97124 1.33278   4
  -1   9   9 1.75998 1.51816   3
  -1  -9   9 0.69698 1.63109   3
  -1  -9   9 0.57929 0.80658   1
  -1   9   9 0.97289 0.74942   1
  -1  -9   9 0.54622 1.37228   4
  -1  -9   9 0.66567 1.03983   2
  -1   9   9-0.51091 0.96606   2
   1   9  -9 0.19826 1.22607   4
  -1   9   9 0.26623 0.78131   5
   1   9  -8 35.6359 1.60466   4
  -1   9   8 34.3920 1.26765   5
  -1   9   8 36.2449 1.93096   3
  -1  -9   8 36.5333 2.02042   3
  -1   9   8 36.5555 1.28635   2
  -1  -9   8 33.6301 1.32737   2
  -1  -9   8 36.3433 1.72069   4
  -1  -9   8 33.6340 1.16699   1
  -1   9   8 36.0646 1.08178   1
  -1   9   7 97.0810 2.74567   4
  -1   9   7 97.9533 2.84621   3
  -1  -9   7 97.3866 3.02758   3
   1   9  -7 95.1872 2.61437   4
  -1  -9   7 97.5235 2.69107   4
  -1  -9   7 96.0412 2.32949   2
  -1   9   7 99.0879 2.28832   2
  -1   9   7 96.7322 2.42949   5
  -1   9   7 96.1719 2.16396   1
  -1  -9   7 93.5651 2.21270   1
  -1   9   6 39.6560 1.89275   3
  -1  -9   6 40.8516 2.02300   3
  -1  -9   6 38.8190 1.07697   1
  -1   9   6 39.9103 1.03254   1
  -1   9   6 38.7651 1.11225   2
  -1   9   6 39.9754 1.47327   5
  -1   9   6 43.0305 1.77383   4
  -1  -9   6 41.2104 1.72163   4
  -1  -9   6 39.3382 1.21171   2
   1   9  -6 40.6157 1.63809   4
  -1  -9   5 22.6677 1.77093   3
  -1  -9   5 23.8299 0.77586   2
  -1   9   5 24.2041 1.26657   5
  -1   9   5 24.3511 1.58602   3
  -1  -9   5 25.4024 1.44747   4
  -1   9   5 22.3463 1.47082   4
   1   9  -5 22.7971 1.34857   4
  -1   9   5 21.2972 0.61268   1
  -1  -9   5 22.9294 0.69396   1
  -1  -9   4 66.8714 2.07947   4
  -1   9   4 66.0898 2.12705   4
  -1   9   4 63.6173 2.28806   3
  -1  -9   4 60.9220 2.34450   3
   1   9  -4 65.1291 2.29744   3
   1   9  -4 66.0982 2.02463   4
   1   9  -3 204.819 4.57554   4
  -1   9   3 198.376 4.68817   4
   1   9  -3 195.832 4.82401   3
  -1  -9   3 200.734 4.59398   4
  -1   9   3 204.756 4.81354   3
  -1  -9   3 197.824 4.90174   3
  -1  -9   2 7.78688 1.56614   3
  -1   9   2 6.61637 1.46684   3
   1   9  -2 10.0196 1.10164   4
   1   9  -2 8.82447 1.40166   3
  -1   9   2 7.34521 1.27416   4
   1  -9  -2 5.76670 1.42849   3
  -1  -9   1 8.65651 1.65714   3
  -1   9   1 9.38602 1.49124   3
   1   9  -1 7.46899 1.06548   4
   1   9  -1 8.35354 1.39903   3
   1  -9  -1 11.2887 1.45227   3
  -1   9   1 9.07778 1.30443   4
   1   9   0 621.469 13.1236   4
  -1   9   0 619.027 13.2267   4
  -1  -9   0 629.190 13.4113   3
   1  -9   0 635.347 13.3426   3
   1   9   0 631.855 13.3760   3
  -1   9   0 639.157 13.3201   3
   1  -9   1 14.1071 1.56790   3
   1   9   1 6.50932 1.39811   3
  -1   9  -1 11.1625 1.35119   4
  -1   9  -1 15.1391 1.44923   3
   1   9   1 6.30718 1.00130   4
  -1  -9  -1 7.19130 1.53126   3
   1  -9   2 68.5912 2.32641   3
   1   9   2 64.7995 2.20534   3
  -1   9  -2 63.4987 2.11311   4
  -1   9  -2 66.9224 2.26567   3
   1   9   2 60.3008 1.89820   4
  -1  -9  -2 63.6417 2.33696   3
   1  -9   3 19.6274 1.60466   3
  -1   9  -3 17.4638 1.44298   3
   1   9   3 15.8841 1.56798   3
  -1   9  -3 18.6450 1.42593   4
   1   9   3 18.4169 1.11844   4
   1  -9   3 16.3574 1.49749   4
  -1  -9  -3 16.1127 1.70625   3
  -1   9  -4 269.205 5.86927   3
   1   9   4 251.932 5.66862   4
   1  -9   4 260.114 5.82715   4
   1  -9   4 247.620 5.95824   3
   1   9   4 258.433 5.93429   3
  -1   9  -4 253.897 5.80364   4
  -1   9  -5 3.36302 1.30289   4
   1  -9   5 3.50771 1.33767   4
   1  -9   5 0.99876 1.50437   3
   1   9   5 2.21999 0.98168   4
   1   9   5 3.40904 1.37216   3
   1  -9   5 3.60132 0.59505   2
   1  -9   6 110.862 3.02906   4
   1   9   6 109.603 2.40318   2
   1  -9   6 108.476 2.49093   2
   1   9   6 102.669 2.76267   4
   1  -9   6 104.238 3.12072   3
   1   9   6 107.933 3.10766   3
  -1   9  -6 111.014 2.99067   4
   1  -9   7 93.4964 2.84420   3
  -1   9  -7 91.7239 2.64133   4
   1  -9   7 91.4144 2.25796   2
   1   9   7 92.2419 2.77478   3
   1   9   7 90.1695 2.17380   2
   1  -9   7 94.1838 2.69261   4
   1  -9   8 50.5866 1.58590   2
   1   9   8 50.7471 1.52255   2
   1   9   8 54.0232 2.06879   3
   1  -9   8 53.0840 2.27457   3
   1   9   8 50.5286 1.42222   1
   1  -9   8 48.9298 1.46691   1
  -1   9  -8 48.9853 1.99131   4
   1   9   8 52.8938 1.48728   5
   1  -9   8 49.3359 2.03971   4
   1   9   9 24.9386 1.72479   3
   1  -9   9 26.5127 1.83078   3
   1  -9   9 26.5435 1.13268   1
   1   9   9 24.9142 1.09123   1
  -1   9  -9 26.6782 1.63933   4
   1  -9   9 23.8415 1.70444   4
   1   9   9 23.2590 1.21924   2
   1  -9   9 26.1910 1.30699   2
   1   9   9 23.2881 0.96316   5
   1   9  10 12.8166 1.55004   3
   1  -9  10 11.0814 1.62020   3
   1   9  10 12.3088 0.73052   5
  -1   9 -10 15.3108 1.54976   4
   1  -9  10 13.2299 1.02202   1
   1   9  10 12.7856 0.99554   1
   1  -9  10 12.4288 1.57144   4
   1  -9  10 13.4160 1.27626   2
   1   9  10 11.8097 1.15555   2
   1  -9  11 159.697 4.39861   3
   1   9  11 170.654 3.85475   1
  -1   9 -11 170.613 4.19817   4
   1   9  11 169.242 3.99396   2
   1  -9  11 173.606 4.05463   2
   1   9  11 165.149 4.33973   3
   1  -9  11 169.404 3.86794   1
   1  -9  11 172.669 4.28242   4
   1  -9  12 163.657 4.12903   4
  -1   9 -12 163.483 4.08699   4
   1   9  12 164.168 3.91500   2
   1  -9  12 159.134 3.94444   2
   1   9  12 159.236 4.26374   3
   1  -9  12 157.497 3.74704   1
   1   9  12 159.962 3.72634   1
   1  -9  12 164.027 4.34596   3
   1  -9  13 9.46868 1.74007   4
  -1   9 -13 13.3764 1.68487   4
   1   9  13 10.8191 1.45029   2
   1  -9  13 9.67482 1.46892   2
   1  -9  13 10.3545 1.95669   3
   1  -9  13 10.2790 1.24044   1
   1   9  13 8.95368 1.18289   1
   1   9  13 14.3658 1.78605   3
   1   9  14 26.6203 2.01863   3
   1   9  14 26.6290 1.72701   2
   1  -9  14 27.9935 1.79829   2
   1  -9  14 24.9897 2.15213   3
   1  -9  14 26.2727 1.46714   1
   1   9  14 24.8156 1.45170   1
   1  -9  14 25.8829 1.84725   4
   1   9  15-1.01209 1.24815   1
   1  -9  15 0.73071 1.27661   1
   1  -9  15-0.36049 2.00606   3
   1  -9  15 2.56179 1.61206   2
   1   9  15 0.61320 1.54568   2
   1  -9  15 2.35924 1.66869   4
   1   9  15-2.12091 1.80396   3
   1  -9  16 29.9916 1.67581   1
   1   9  16 29.5532 1.64193   1
   1  -9  16 28.7979 2.34652   3
   1   9  16 25.8697 1.93509   2
   1  -9  16 35.2316 2.02722   2
   1  -9  16 35.5095 2.10312   4
   1   9  16 31.5321 2.27935   3
   1  -9  17 90.0305 2.63764   1
   1   9  17 86.7394 2.62607   1
   1  -9  17 85.9454 3.23372   3
   1   9  17 90.0206 2.95414   2
   1  -9  17 90.1766 3.03840   2
   1  -9  17 91.0497 3.01399   4
   1   9  17 87.4945 3.18521   3
   1  -9  18 22.8854 2.07922   2
   1   9  18 22.5839 2.06228   2
   1  -9  18 19.5016 1.64176   1
   1   9  18 21.6635 1.62889   1
   1  -9  18 23.0344 2.09101   4
   1  -9  18 16.3681 2.32450   3
   1   9  19 14.8087 2.02567   2
   1  -9  19 10.1863 2.04773   2
   1   9  19 14.2360 1.61855   1
   1  -9  19 11.4586 1.60889   1
   1  -9  19 12.4657 2.02130   4
   1  -9  19 8.96953 2.18920   3
   1   9  20 13.7713 2.14542   2
   1  -9  20 17.3184 2.26984   2
   1  -9  20 14.3317 1.73003   1
   1   9  20 15.9099 1.72762   1
   1  -9  20 15.7775 2.05145   4
   1  -9  20 10.8706 2.32861   3
   1   9  21 221.951 5.38696   1
   1  -9  21 225.968 5.41340   1
   1   9  21 224.927 5.76585   2
   1  -9  21 228.110 5.86939   2
   1  -9  22 47.4311 2.24573   1
   1   9  22 46.3549 2.25620   1
   1  -9  22 45.5262 2.79035   2
   1   9  22 48.6796 2.73506   2
   1  -9  23-1.73403 1.77616   1
   1   9  23 0.28767 1.80897   1
   1   9  23-0.99379 2.20350   2
   1  -9  23-1.56956 2.35723   2
   1  -9  24 1.14399 1.83643   1
   1   9  24 0.72042 1.84810   1
   1  -9  24 2.46671 2.50514   2
   1   9  24 2.86730 2.35559   2
   1   9  25 97.5697 3.76755   2
   1  -9  25 103.724 3.94459   2
   1   9  26 0.85337 2.61420   2
   1  -9  26 2.68741 2.71931   2
   1   9  27-1.87669 2.72713   2
   1  -9  27 3.93452 2.74508   2
   1   9  28 10.0735 2.89956   2
   1  -9  28 7.09866 2.81850   2
   1   9  29 39.8334 3.34122   2
   1  -9  29 42.6084 3.34582   2
   1   9  30 30.5879 3.13325   2
   1  -9  30 29.0730 3.45730   2
   1  -9  31 4.07750 3.26647   2
   1   9  31 0.80420 3.18746   2
   1   9  32 20.2910 3.44770   2
   1  -9  32 18.8418 3.42267   2
   1  -9  33 4.08980 3.48615   2
   1   9  33-1.46875 3.22701   2
   1   9  34 6.40735 3.36023   2
  -1 -10  33 53.7395 4.01512   2
  -1  10  33 50.7802 3.81537   2
  -1 -10  32 6.00743 3.39036   2
  -1  10  32 3.73569 3.13447   2
  -1  10  31 22.7565 3.27713   2
  -1 -10  31 22.9574 3.29197   2
  -1 -10  30 2.76076 3.00556   2
  -1  10  30 4.71407 3.00303   2
  -1 -10  30 2.94759 3.12063   3
  -1  10  29 4.34049 2.94934   2
  -1 -10  29-0.60081 3.12826   3
  -1 -10  29 8.33386 3.06349   2
  -1  10  28 23.0834 2.99841   2
  -1 -10  28 15.4882 3.10066   3
  -1 -10  28 18.9388 3.07643   2
  -1  10  27 1.08075 2.68900   2
  -1 -10  27-1.85343 2.85060   2
  -1 -10  27-1.94606 2.93156   3
  -1  10  26 11.0278 2.63917   2
  -1 -10  26 9.00524 2.83564   2
  -1 -10  26 9.03945 2.92658   3
  -1 -10  25-2.18016 2.64206   2
  -1  10  25 1.26365 2.50173   2
  -1 -10  25 1.30252 2.83336   3
  -1 -10  24 4.12037 2.72732   3
  -1 -10  24 2.90182 2.54853   2
  -1  10  24 10.0989 2.45127   2
  -1 -10  24 5.02761 1.82117   1
  -1  10  24 8.44258 1.93386   1
  -1 -10  23 23.9354 2.83670   3
  -1 -10  23 21.5614 2.59969   2
  -1  10  23 21.7743 2.48230   2
  -1  10  23 23.9632 2.05011   1
  -1 -10  23 22.1234 1.98199   1
  -1 -10  22 20.7217 2.74366   3
  -1 -10  22 15.5872 2.47728   2
  -1  10  22 17.3724 2.35873   2
  -1 -10  22 18.0416 1.88147   1
  -1  10  22 18.3284 1.88024   1
  -1 -10  21 2.33701 2.40580   3
  -1 -10  21 1.78369 1.64802   1
  -1  10  21 3.01375 1.66414   1
  -1  10  21 4.08222 2.14888   2
  -1 -10  21 2.74165 2.25418   2
  -1 -10  20 77.2061 3.53577   3
  -1  10  20 79.2456 3.07931   2
  -1 -10  20 80.1890 3.15473   2
  -1 -10  20 79.2107 2.92832   4
  -1 -10  20 88.4722 2.68850   1
  -1  10  20 79.4142 2.68451   1
  -1 -10  19 29.1745 2.29698   2
  -1  10  19 25.4013 2.14197   2
  -1 -10  19 31.6889 2.18430   4
  -1 -10  19 30.3154 2.76675   3
  -1 -10  19 28.3099 1.82200   1
  -1  10  19 30.0413 1.81422   1
  -1 -10  18 53.3622 2.54743   2
  -1  10  18 53.2736 2.47127   2
  -1 -10  18 58.4713 2.44879   4
  -1 -10  18 48.2904 2.89568   3
  -1 -10  18 55.8097 2.11098   1
  -1  10  18 52.9421 2.08535   1
  -1 -10  17 41.0194 1.82601   1
  -1  10  17 42.0072 1.83941   1
  -1 -10  17 40.4789 2.76470   3
  -1  10  17 37.4027 2.25171   3
  -1  10  17 40.7923 2.20305   2
  -1 -10  17 41.0615 2.26555   2
  -1 -10  17 41.5658 2.24171   4
  -1 -10  16 96.2415 2.68161   1
  -1  10  16 94.3074 2.65578   1
  -1 -10  16 97.4415 3.43545   3
  -1  10  16 91.6314 3.14756   3
  -1  10  16 95.4283 2.94039   2
  -1 -10  16 86.8227 2.95352   2
  -1 -10  16 96.7592 2.98638   4
  -1 -10  15 2.85533 2.11817   3
  -1  10  15-0.39656 1.54232   2
  -1 -10  15 0.05360 1.61398   2
  -1  10  15 0.20218 1.69684   3
  -1 -10  15 1.25968 1.66168   4
  -1 -10  15 0.55396 1.24868   1
  -1  10  15 2.29435 1.20314   1
  -1 -10  14 1.64157 1.16610   1
  -1  10  14 3.13865 1.17023   1
  -1 -10  14 2.54802 1.66420   4
  -1 -10  14 2.22302 1.52085   2
  -1  10  14 1.63407 1.44555   2
  -1  10  14 3.80668 1.72644   3
  -1 -10  14 0.63214 2.02123   3
  -1 -10  13 35.4841 1.49574   1
  -1  10  13 36.2105 1.50677   1
  -1 -10  13 36.0663 1.93627   4
  -1 -10  13 35.6715 1.79415   2
  -1  10  13 35.5815 1.73536   2
  -1  10  13 33.4031 2.04983   3
  -1 -10  13 40.4225 2.37379   3
  -1 -10  12 103.281 2.60989   1
  -1  10  12 106.597 2.60756   1
  -1 -10  12 101.502 3.00788   4
  -1  10  12 105.061 2.79513   2
  -1 -10  12 101.534 2.84805   2
  -1  10  12 108.235 3.24539   3
  -1 -10  12 98.3609 3.42223   3
  -1 -10  11 54.7204 2.63670   3
   1  10 -11 56.6206 2.16604   4
  -1  10  11 60.5908 1.71704   1
  -1 -10  11 59.3683 1.73192   1
  -1 -10  11 55.3457 1.96596   2
  -1  10  11 61.4783 1.90577   2
  -1 -10  11 61.3755 2.26946   4
  -1  10  11 59.9346 2.45239   3
  -1 -10  10 8.52460 1.96285   3
   1  10 -10 4.74064 1.36596   4
  -1 -10  10 2.81308 1.13912   2
  -1  10  10 2.86562 1.05937   2
  -1  10  10 0.69228 0.75903   1
  -1 -10  10 3.26884 0.88688   1
  -1 -10  10 6.09100 1.56411   4
  -1  10  10 3.02271 1.67573   3
  -1  10   9 2.26442 1.52413   3
  -1 -10   9 2.69522 1.84267   3
   1  10  -9 7.40639 1.40119   4
  -1  10   9 3.07448 0.91762   5
  -1  10   9 3.63796 0.94148   2
  -1 -10   9 3.22783 1.00759   2
  -1 -10   9 3.91350 1.42945   4
  -1 -10   9 4.26316 0.80328   1
  -1  10   9 3.73591 0.66406   1
  -1  10   8-1.19880 1.59118   3
  -1 -10   8-0.94898 1.82090   3
  -1 -10   8-0.54841 0.87486   2
  -1  10   8-0.46236 0.76387   2
  -1 -10   8-1.05841 1.44711   4
  -1  10   8-0.42085 0.98918   5
   1  10  -8-1.41310 1.32447   4
  -1  10   8-0.05112 1.33931   4
  -1  10   8-0.39837 0.57448   1
  -1 -10   8-0.56555 0.69104   1
  -1 -10   7 56.9043 2.50751   3
  -1  10   7 58.0135 2.28352   3
  -1  10   7 57.4593 1.37844   1
  -1 -10   7 54.3821 1.42221   1
  -1  10   7 59.3773 1.43610   2
   1  10  -7 56.9429 1.99939   4
  -1  10   7 57.7524 2.14891   4
  -1 -10   7 56.8265 2.09672   4
  -1  10   7 58.6449 1.80825   5
  -1 -10   7 57.7999 1.53639   2
  -1  10   6 41.0243 1.85035   4
  -1 -10   6 44.0102 1.82185   4
  -1  10   6 43.0526 2.06147   3
  -1 -10   6 46.3687 2.17546   3
  -1  10   6 42.8703 1.60655   5
   1  10  -6 42.6910 1.73675   4
   1  10  -5 3.96647 1.19490   4
  -1 -10   5 1.48612 1.29132   4
  -1  10   5 3.65247 1.34822   4
  -1 -10   5 1.83190 1.77182   3
  -1  10   5 1.95884 1.10880   5
  -1  10   5 2.50748 1.44847   3
   1  10  -4 21.6835 1.39550   4
  -1 -10   4 20.6874 1.83912   3
  -1  10   4 21.9692 1.51393   4
  -1  10   4 21.9498 1.72846   3
   1  10  -4 19.2735 1.59985   3
  -1 -10   4 21.8673 1.45851   4
  -1 -10   3 37.4044 2.15159   3
  -1  10   3 38.4377 1.74933   4
  -1  10   3 43.4215 1.96172   3
   1  10  -3 40.9498 1.91411   3
   1  10  -3 43.0402 1.67512   4
   1  10  -2-0.78856 1.14655   4
  -1 -10   2-0.12091 1.71461   3
  -1  10   2 0.31674 1.27268   4
  -1  10   2-0.73552 1.48914   3
   1  10  -2 0.40256 1.45516   3
   1 -10  -2 0.32402 1.57872   3
   1  10  -1 1.22435 1.08946   4
  -1 -10   1 1.74861 1.63457   3
  -1  10   1 2.64083 1.32963   4
  -1  10   1 1.30787 1.44629   3
   1  10  -1 2.69637 1.35361   3
   1 -10  -1 3.23148 1.40415   3
   1  10   0 11.8643 1.47824   3
  -1  10   0 13.7357 1.57240   3
   1 -10   0 11.9311 1.65427   3
  -1 -10   0 14.4354 1.80104   3
   1  10   0 11.4574 1.17012   4
  -1  10   0 13.3259 1.43654   4
  -1  10  -1 1.73408 1.26937   4
   1  10   1 2.01964 1.08295   4
   1  10   1 1.59635 1.45861   3
   1 -10   1 0.87811 1.53029   3
  -1  10  -1-0.42163 1.45133   3
  -1 -10  -1-1.48507 1.63969   3
  -1  10  -2 20.3394 1.52331   4
   1  10   2 21.9533 1.27045   4
   1 -10   2 19.5329 1.75187   3
   1  10   2 19.3127 1.69618   3
  -1  10  -2 21.8295 1.68335   3
  -1 -10  -2 18.1726 1.75599   3
  -1  10  -3 31.4861 1.72494   4
   1 -10   3 31.5411 1.83719   3
   1  10   3 31.8713 1.43110   4
   1  10   3 36.5507 1.86849   3
  -1  10  -3 33.1669 1.77979   3
   1 -10   3 34.4009 1.75421   4
  -1  10  -4 14.3591 1.49577   4
  -1  10  -4 10.1660 1.45754   3
   1 -10   4 11.4126 1.68622   3
   1  10   4 12.6080 1.19016   4
   1 -10   4 14.6314 1.55906   4
   1  10   4 12.6775 1.51923   3
   1  10   5 3.47041 1.52804   3
   1 -10   5 4.45679 1.60705   3
  -1  10  -5 5.88983 1.38028   4
   1  10   5 4.08291 1.09310   4
   1 -10   5 3.34702 1.47785   4
   1  10   6 26.2944 1.37216   4
   1 -10   6 26.3969 1.78565   4
   1  10   6 26.3244 1.80052   3
   1 -10   6 25.1781 1.92499   3
  -1  10  -6 25.5594 1.69048   4
   1 -10   6 25.4176 0.90190   2
   1  10   7 5.52854 1.56018   3
  -1  10  -7 5.40474 1.37293   4
   1 -10   7 4.74411 1.54286   4
   1 -10   7 3.64633 1.73469   3
   1  10   7 4.06585 0.57687   2
   1 -10   7 4.85820 0.80434   2
   1  10   7 4.47367 1.13326   4
   1  10   8 39.4405 2.06122   3
   1 -10   8 41.3038 2.17797   3
  -1  10  -8 35.7507 1.85994   4
   1  10   8 39.2705 1.65602   4
   1  10   8 38.0857 1.35181   5
   1 -10   8 40.9446 1.95268   4
   1  10   8 39.1008 1.23381   2
   1 -10   8 39.9476 1.36198   2
   1 -10   9 111.858 3.28572   3
   1 -10   9 102.769 2.46561   1
  -1  10  -9 102.091 2.98984   4
   1  10   9 101.385 3.09413   3
   1  10   9 100.911 2.47712   5
   1 -10   9 106.307 3.10188   4
   1  10   9 103.166 2.54138   2
   1 -10   9 107.639 2.62045   2
   1 -10  10 54.6811 1.86169   2
   1 -10  10 62.5207 2.52679   3
   1  10  10 58.5693 1.63463   1
   1 -10  10 58.5463 1.66149   1
  -1  10 -10 51.9259 2.21290   4
   1  10  10 58.8306 2.29753   3
   1  10  10 52.6444 1.51042   5
   1  10  10 54.5635 1.78262   2
   1 -10  10 57.8114 2.28442   4
   1  10  11 21.0572 1.74380   3
   1 -10  11 21.9087 1.99599   3
   1 -10  11 21.4036 1.20732   1
   1  10  11 19.0054 1.14970   1
  -1  10 -11 19.4028 1.70830   4
   1  10  11 18.5936 1.34652   2
   1 -10  11 21.9118 1.43430   2
   1 -10  11 23.5706 1.88334   4
   1  10  12 80.6934 2.13438   1
   1 -10  12 76.2628 2.15452   1
   1 -10  12 80.3668 2.74079   4
   1  10  12 81.3253 2.77911   3
  -1  10 -12 65.9006 2.49394   4
   1 -10  12 77.3121 2.38489   2
   1  10  12 81.1408 2.36053   2
   1 -10  12 75.0124 2.90335   3
   1 -10  13 22.9584 1.35098   1
   1  10  13 19.2085 1.30211   1
   1 -10  13 24.0448 2.01563   4
   1 -10  13 20.7285 1.64600   2
   1  10  13 21.4915 1.59145   2
  -1  10 -13 22.8551 1.86234   4
   1 -10  13 23.5704 2.19285   3
   1  10  13 20.4335 1.89062   3
   1 -10  14 4.74053 1.72830   4
   1 -10  14 6.06955 1.27015   1
   1  10  14 7.08045 1.25554   1
   1 -10  14 6.07255 1.99279   3
   1  10  14 4.71940 1.78620   3
   1 -10  14 7.19018 1.57029   2
   1  10  14 7.26777 1.51753   2
   1 -10  15 2.08268 1.71795   4
   1 -10  15 2.72280 1.60762   2
   1  10  15 3.01507 1.59313   2
   1 -10  15-0.22997 1.88026   3
   1  10  15 0.71069 1.90220   3
   1 -10  15 0.37770 1.24646   1
   1  10  15 3.51978 1.27142   1
   1 -10  16 9.31961 1.86011   4
   1 -10  16 11.0989 1.80128   2
   1  10  16 10.0529 1.66541   2
   1 -10  16 9.89774 2.12809   3
   1  10  16 11.2830 2.11078   3
   1  10  16 6.44960 1.37629   1
   1 -10  16 9.98042 1.41759   1
   1 -10  17 8.65874 2.25910   3
   1 -10  17 10.6239 1.99296   4
   1  10  17 11.4385 1.82029   2
   1 -10  17 10.4696 1.90659   2
   1 -10  17 10.1196 1.43838   1
   1  10  17 7.67006 1.47062   1
   1 -10  18 35.9177 2.56691   3
   1  10  18 34.5467 2.18946   2
   1 -10  18 38.4327 2.25007   2
   1  10  18 35.2939 1.83372   1
   1 -10  18 34.9318 1.81505   1
   1 -10  18 38.6363 2.35100   4
   1 -10  19-0.99336 1.97136   4
   1  10  19 0.75529 1.54107   1
   1 -10  19-1.39907 1.58170   1
   1 -10  19 1.56420 2.30761   3
   1 -10  19-1.39504 1.99835   2
   1  10  19-0.06546 1.88218   2
   1 -10  20 4.41772 1.62763   1
   1  10  20 2.09228 1.63300   1
   1 -10  20 5.81592 2.46075   3
   1 -10  20 3.10093 2.13661   2
   1  10  20 0.62557 1.98117   2
   1 -10  21 4.31191 1.68568   1
   1  10  21 6.24008 1.68909   1
   1 -10  21 1.83865 2.37038   3
   1 -10  21 8.49212 2.25909   2
   1  10  21 4.04174 2.15185   2
   1  10  22-1.26569 1.71852   1
   1 -10  22 2.61995 1.72935   1
   1 -10  22-2.27431 2.44946   3
   1 -10  22-3.52339 2.27109   2
   1  10  22 2.40414 2.20506   2
   1  10  23 23.1051 2.04023   1
   1 -10  23 16.1207 1.98422   1
   1 -10  23 20.8831 2.73542   3
   1 -10  23 17.1218 2.51200   2
   1  10  23 18.5848 2.46139   2
   1  10  24 3.96939 1.90500   1
   1 -10  24-0.60619 1.84881   1
   1 -10  24 1.20746 2.68161   3
   1  10  24-0.94188 2.38748   2
   1 -10  24 2.61491 2.52448   2
   1 -10  25-1.76029 2.67563   3
   1  10  25-0.89682 2.52681   2
   1 -10  25 0.18863 2.63656   2
   1 -10  26 17.7625 2.95276   3
   1  10  26 14.5358 2.75006   2
   1 -10  26 13.7877 2.82891   2
   1 -10  27 12.7495 2.96505   3
   1 -10  27 13.6510 2.98590   2
   1  10  27 14.5645 2.85100   2
   1 -10  28 12.5007 2.99119   3
   1  10  28 18.4908 3.03031   2
   1 -10  28 18.9114 3.15861   2
   1 -10  29 9.15766 3.08897   3
   1  10  29 4.11580 2.93514   2
   1 -10  29 0.44323 3.04231   2
   1 -10  30 37.9611 3.49707   2
   1  10  30 40.4643 3.40016   2
   1  10  31 2.81676 3.04610   2
   1 -10  31 6.16771 3.15907   2
   1  10  32 3.13809 3.21103   2
   1 -10  32-6.47165 3.37954   2
   1  10  33 11.3726 3.40664   2
   1 -10  33 15.3303 3.51478   2
  -1 -11  32 2.63306 3.34324   2
  -1 -11  31 8.36103 3.31527   2
  -1  11  31 1.65242 3.04663   2
  -1  11  30-1.59955 3.05930   2
  -1 -11  30 2.47552 3.12157   2
  -1 -11  29 21.1253 3.26815   3
  -1  11  29 21.3314 3.15098   2
  -1 -11  29 21.2045 3.23114   2
  -1 -11  28-1.57327 3.14645   3
  -1  11  28-0.69540 2.80794   2
  -1 -11  28-2.09655 2.88480   2
  -1 -11  27 11.4810 3.16428   3
  -1 -11  27 13.7309 2.95525   2
  -1  11  27 16.8218 2.76694   2
  -1 -11  26-1.04203 3.07185   3
  -1  11  26-0.45870 2.59920   2
  -1 -11  26-4.84922 2.77731   2
  -1 -11  25 105.263 4.29063   3
  -1  11  25 106.260 3.88373   2
  -1 -11  25 95.1830 3.88293   2
  -1 -11  24 11.4969 1.90988   1
  -1 -11  24 6.72733 3.00102   3
  -1  11  24 10.8223 2.57572   2
  -1 -11  24 8.71110 2.57636   2
  -1 -11  23-1.39188 1.75694   1
  -1  11  23 1.37202 1.77775   1
  -1 -11  23-0.10747 2.60530   3
  -1 -11  23 1.18717 2.37607   2
  -1  11  23 2.55742 2.33008   2
  -1  11  22 7.98116 1.79008   1
  -1 -11  22 9.22220 1.75820   1
  -1 -11  22 9.94766 2.78878   3
  -1  11  22 8.95122 2.23972   2
  -1 -11  22 12.0195 2.41487   2
  -1  11  21 34.8872 1.98710   1
  -1 -11  21 38.0544 2.05498   1
  -1 -11  21 38.0544 3.00452   3
  -1  11  21 34.6088 2.49009   2
  -1 -11  21 38.1898 2.54249   2
  -1  11  20 156.582 4.44670   2
  -1 -11  20 164.209 4.53354   2
  -1 -11  20 164.705 4.08541   1
  -1  11  20 160.635 4.08069   1
  -1 -11  20 153.203 4.89985   3
  -1 -11  19 2.72702 2.03269   2
  -1  11  19 3.87871 1.95061   2
  -1 -11  19-3.18469 2.45505   3
  -1 -11  19 0.54859 1.47552   1
  -1  11  19-0.22328 1.50684   1
  -1 -11  19 2.71187 1.87451   4
  -1 -11  18 137.770 4.46250   3
  -1  11  18 140.985 3.87886   2
  -1 -11  18 132.544 3.92794   2
  -1 -11  18 141.278 3.57631   1
  -1  11  18 139.839 3.56200   1
  -1 -11  18 136.704 3.97402   4
  -1 -11  17-0.63633 2.39681   3
  -1  11  17-0.93897 1.69777   2
  -1 -11  17-0.05963 1.72882   2
  -1 -11  17 2.02043 1.30804   1
  -1  11  17 2.38656 1.34261   1
  -1 -11  17 2.74824 1.85344   4
  -1 -11  16-0.52780 2.28133   3
  -1 -11  16 2.96490 1.84944   4
  -1 -11  16 3.54521 1.28618   1
  -1  11  16 1.98843 1.25818   1
  -1 -11  16 2.10215 1.61579   2
  -1  11  16 3.05772 1.60674   2
  -1  11  15 20.3491 2.16620   3
  -1 -11  15 24.5115 2.41218   3
  -1 -11  15 25.0094 2.00254   4
  -1 -11  15 25.0631 1.83463   2
  -1  11  15 27.4511 1.78188   2
  -1 -11  15 23.9129 1.42773   1
  -1  11  15 25.4341 1.42566   1
  -1 -11  14 257.333 5.63712   1
  -1  11  14 255.863 5.62432   1
  -1 -11  14 253.015 5.87214   2
  -1  11  14 249.385 5.80613   2
  -1 -11  14 251.790 6.45893   3
  -1  11  14 257.323 6.24088   3
  -1 -11  14 262.196 6.05611   4
  -1  11  13 96.2822 2.52272   1
  -1 -11  13 98.6093 2.51699   1
  -1 -11  13 97.3925 2.77183   2
  -1  11  13 98.8386 2.72733   2
  -1 -11  13 90.9491 3.50704   3
  -1  11  13 93.9954 3.24507   3
  -1 -11  13 102.200 3.09326   4
  -1  11  12 432.050 9.67122   3
  -1 -11  12 438.189 9.86251   3
  -1  11  12 433.868 9.09536   1
  -1 -11  12 432.089 9.10912   1
  -1  11  12 442.695 9.22288   2
  -1 -11  12 447.018 9.51537   4
  -1 -11  12 413.077 9.25109   2
   1  11 -11 40.2280 2.06324   4
  -1 -11  11 45.2772 1.49916   1
  -1  11  11 49.4627 1.40708   1
  -1 -11  11 44.5207 1.72194   2
  -1  11  11 50.7730 1.67438   2
  -1 -11  11 44.9543 2.18409   4
  -1  11  11 47.2252 2.40382   3
  -1 -11  11 48.5532 2.64890   3
  -1  11  10 13.5856 1.94464   3
  -1 -11  10 14.0951 2.17722   3
   1  11 -10 14.4345 1.56269   4
  -1  11  10 12.0112 1.06795   5
  -1 -11  10 14.3262 0.94337   1
  -1  11  10 11.6980 0.78467   1
  -1  11  10 12.8777 1.69200   4
  -1 -11  10 16.3697 1.73792   4
  -1  11  10 14.3319 1.06690   2
  -1 -11  10 15.3025 1.18192   2
  -1 -11   9-1.12160 1.99027   3
  -1 -11   9 2.14626 0.93658   2
  -1  11   9 0.53538 0.78332   2
  -1 -11   9 1.18279 0.74093   1
  -1  11   9 1.40122 0.61602   1
  -1  11   9 2.02082 1.57219   4
  -1 -11   9 2.52304 1.56333   4
   1  11  -9 3.11630 1.44275   4
  -1  11   9 0.87196 1.02110   5
  -1  11   9 0.44307 1.73988   3
  -1  11   8 26.8457 2.03895   3
  -1 -11   8 20.0379 2.11448   3
  -1 -11   8 23.7768 1.01463   2
  -1  11   8 25.6184 1.35341   5
  -1 -11   8 26.6951 1.72914   4
  -1  11   8 22.3212 1.75013   4
  -1 -11   8 23.0561 0.87839   1
   1  11  -8 24.6575 1.60759   4
  -1 -11   7 2.57721 1.46797   4
  -1  11   7 1.44443 1.37998   4
  -1  11   7-0.97719 1.59466   3
  -1 -11   7 4.99917 1.87703   3
  -1  11   7 1.40543 1.12042   5
   1  11  -7 2.48646 1.40206   4
  -1 -11   6 152.025 3.69802   4
  -1  11   6 135.350 3.73647   4
  -1 -11   6 141.332 4.11222   3
  -1  11   6 144.564 3.87594   3
  -1  11   6 143.484 3.52852   5
   1  11  -6 143.710 3.62034   4
   1  11  -5 12.5303 1.43534   4
  -1 -11   5 13.5675 1.51507   4
  -1  11   5 10.6888 1.55126   4
  -1 -11   5 11.7075 2.02430   3
  -1  11   5 13.2896 1.80832   3
  -1  11   5 12.3117 1.35005   5
   1  11  -4 151.350 4.06124   3
  -1  11   4 158.770 4.06339   3
  -1  11   4 153.635 3.85235   4
   1  11  -4 144.498 3.74435   4
  -1 -11   4 147.431 4.19695   3
   1  11  -3 93.6071 3.05185   3
  -1  11   3 93.4813 3.06279   3
  -1  11   3 99.0387 2.88358   4
  -1 -11   3 108.048 3.28698   3
   1  11  -3 101.478 2.76921   4
  -1 -11   2 201.506 5.15392   3
   1  11  -2 207.198 4.74415   4
  -1  11   2 194.828 5.00241   3
   1  11  -2 206.828 5.04457   3
  -1  11   2 201.930 4.84613   4
   1 -11  -1 20.5705 1.81147   3
  -1  11   1 21.4282 1.82638   3
  -1 -11   1 22.2695 2.03752   3
   1  11  -1 23.6684 1.44771   4
  -1  11   1 20.9606 1.66185   4
   1  11  -1 16.1602 1.66901   3
  -1 -11   0 76.8153 2.73959   3
   1 -11   0 71.5704 2.65429   3
   1  11   0 71.7622 2.24190   4
  -1  11   0 75.7658 2.44427   4
  -1  11   0 76.2083 2.66172   3
   1  11   0 75.4900 2.61655   3
   1  11   1 6.40697 1.58979   3
  -1  11  -1 9.50755 1.69915   3
  -1  11  -1 6.57903 1.44003   4
   1  11   1 5.65910 1.20310   4
   1 -11   1 3.32996 1.72673   3
  -1 -11  -1 7.22694 1.77126   3
  -1 -11  -2-0.25929 1.74059   3
   1  11   2-0.81270 1.50238   3
  -1  11  -2 2.88992 1.48831   3
   1  11   2 0.04154 1.16764   4
  -1  11  -2 3.67481 1.54922   4
  -1  11  -3 105.306 3.01804   4
  -1  11  -3 107.871 3.08212   3
   1  11   3 102.258 2.77921   4
   1 -11   3 110.003 3.28106   3
   1  11   3 97.7813 3.12860   3
   1  11   4 169.513 3.97690   4
   1 -11   4 164.317 4.36833   3
  -1  11  -4 161.738 4.11804   4
   1  11   4 156.936 4.28866   3
   1 -11   4 164.939 4.12446   4
   1 -11   5 35.4611 1.93047   4
   1  11   5 35.3551 2.07090   3
   1 -11   5 33.5346 2.09829   3
   1  11   5 31.6466 1.55409   4
  -1  11  -5 33.3643 1.83827   4
   1 -11   6 54.8899 2.53251   3
   1  11   6 59.5480 2.41326   3
  -1  11  -6 62.9059 2.23597   4
   1 -11   6 60.8713 2.28909   4
   1  11   6 57.3068 1.99423   4
   1  11   7 14.3172 1.30469   4
   1  11   7 11.0993 1.06622   5
   1 -11   7 11.1811 0.67800   2
   1  11   7 13.3106 1.66119   3
   1 -11   7 15.5603 1.96002   3
  -1  11  -7 10.5756 1.58183   4
   1 -11   7 14.4612 1.78337   4
   1  11   8 15.2317 1.37822   4
   1 -11   8 13.7243 1.99163   3
   1  11   8 12.1681 0.66057   2
   1 -11   8 13.1765 0.89606   2
   1  11   8 12.2153 1.01820   5
   1  11   8 15.2322 1.77337   3
  -1  11  -8 15.4801 1.64933   4
   1 -11   8 12.2230 1.64057   4
   1  11   9 16.1089 1.41236   4
   1  11   9 18.9326 1.82045   3
   1 -11   9 19.1962 1.99167   3
   1  11   9 16.9622 0.91968   2
   1 -11   9 18.2911 1.75584   4
   1  11   9 15.9930 1.03806   5
  -1  11  -9 19.5863 1.68888   4
   1 -11   9 15.6295 1.09269   2
   1 -11  10-0.70737 1.98503   3
  -1  11 -10 2.25429 1.58337   4
   1  11  10 0.67944 0.82700   5
   1  11  10-0.13687 1.65334   3
   1  11  10-0.19518 0.95550   2
   1 -11  10 1.49606 1.09696   2
   1  11  10 1.73223 1.28237   4
   1 -11  10 4.02239 1.78875   4
   1 -11  11 417.155 8.82001   2
   1  11  11 412.786 8.74681   2
  -1  11 -11 399.322 9.11125   4
   1 -11  11 424.518 9.39390   3
   1 -11  11 426.026 9.17013   4
   1  11  11 401.043 9.27631   3
   1 -11  11 410.939 8.68045   1
   1 -11  12 54.4014 1.98962   2
   1  11  12 56.6597 1.93135   2
  -1  11 -12 52.7720 2.30285   4
   1  11  12 62.0680 2.46427   3
   1 -11  12 53.5685 2.39538   4
   1  11  12 57.3525 1.73939   1
   1 -11  12 54.8204 1.75538   1
   1 -11  12 56.3865 2.70304   3
   1  11  13 6.79678 1.38393   2
   1 -11  13 5.11128 1.44864   2
  -1  11 -13 5.52798 1.68752   4
   1 -11  13 5.07585 1.14584   1
   1  11  13 4.63901 1.16324   1
   1 -11  13 3.12089 2.11489   3
   1  11  13 4.89667 1.69029   3
   1 -11  13 5.80713 1.92685   4
   1 -11  14 3.74017 1.86685   4
   1 -11  14 3.02644 1.46862   2
   1  11  14 1.41522 1.42622   2
   1 -11  14 3.45095 1.20419   1
   1  11  14 1.40287 1.18388   1
   1 -11  14 4.61417 2.13117   3
   1  11  14 1.55104 1.77518   3
   1  11  15 11.8342 1.62357   2
   1 -11  15 14.3154 1.71927   2
   1  11  15 12.8109 1.36904   1
   1 -11  15 15.0753 1.36661   1
   1 -11  15 13.0448 2.04981   4
   1 -11  15 11.8895 2.23105   3
   1  11  16 7.15826 1.36194   1
   1 -11  16 8.16591 1.38543   1
   1 -11  16 8.38587 2.16181   3
   1 -11  16 6.35842 1.96364   4
   1  11  16 7.91119 1.67682   2
   1 -11  16 7.37185 1.75033   2
   1 -11  17 11.8235 2.38415   3
   1 -11  17 14.1687 1.52949   1
   1  11  17 12.4729 1.52684   1
   1 -11  17 16.1696 2.05524   4
   1 -11  17 11.5889 1.89334   2
   1  11  17 13.2124 1.77180   2
   1 -11  18 6.10524 2.26137   3
   1  11  18 5.96536 1.86222   2
   1 -11  18 3.78814 1.89201   2
   1  11  18 7.11232 1.53517   1
   1 -11  18 6.77376 1.50266   1
   1 -11  19-1.63956 2.43141   3
   1 -11  19 3.21212 2.01243   2
   1  11  19 0.70151 1.90931   2
   1 -11  19 0.84897 1.49164   1
   1  11  19 2.13010 1.55220   1
   1 -11  20 9.93888 2.61036   3
   1  11  20 8.20627 2.09513   2
   1 -11  20 8.18601 2.11114   2
   1  11  20 8.05765 1.65999   1
   1 -11  20 10.0917 1.67642   1
   1  11  21 107.622 3.22581   1
   1 -11  21 111.515 4.04436   3
   1 -11  21 107.869 3.20930   1
   1  11  21 112.814 3.61069   2
   1 -11  21 105.036 3.65088   2
   1 -11  22 0.29744 2.54251   3
   1  11  22-1.29677 1.71911   1
   1 -11  22 1.80846 1.68678   1
   1 -11  22-0.32298 2.26052   2
   1  11  22 1.44132 2.19078   2
   1 -11  23 24.3827 2.93781   3
   1 -11  23 22.7492 1.95692   1
   1  11  23 22.3145 2.00202   1
   1 -11  23 21.7999 2.65577   2
   1  11  23 21.7965 2.53566   2
   1  11  24 6.86654 2.45295   2
   1 -11  24 8.00345 2.59609   2
   1 -11  24 6.80678 2.72090   3
   1 -11  25 2.60676 2.67097   2
   1  11  25-1.83977 2.51485   2
   1 -11  25 2.78725 2.85507   3
   1  11  26-0.27456 2.58758   2
   1 -11  26 3.49476 2.74229   2
   1 -11  26 0.65975 2.89628   3
   1  11  27 0.47656 2.71980   2
   1 -11  27 0.10085 2.79328   2
   1  11  28 10.5005 2.87704   2
   1 -11  28 4.08235 2.88511   2
   1 -11  28 4.48879 2.94207   3
   1 -11  29 22.0255 3.27095   2
   1  11  29 24.7495 3.04728   2
   1 -11  29 24.2719 3.30455   3
   1  11  30 7.65529 3.01382   2
   1 -11  30 4.15422 3.15874   2
   1 -11  30 3.61004 3.21886   3
   1 -11  31 9.85082 3.20080   2
   1  11  31 13.5230 3.12526   2
   1 -11  32 0.11946 3.24239   2
  -1 -12  32 1.39173 3.19642   2
  -1 -12  31 1.01286 3.14885   2
  -1 -12  30-0.10901 3.18407   2
  -1 -12  29 5.68672 3.03094   2
  -1 -12  28 5.78896 2.99269   2
  -1 -12  28 9.61007 3.14255   3
  -1 -12  27 26.1992 2.98945   2
  -1 -12  27 34.5643 3.37747   3
  -1  12  26 0.61836 2.64869   2
  -1 -12  26-0.18766 2.64384   2
  -1 -12  26 4.65733 3.00344   3
  -1  12  25 4.73022 2.55422   2
  -1 -12  25 7.36903 2.61533   2
  -1 -12  25 6.76892 2.97356   3
  -1 -12  24 13.6705 3.12187   3
  -1 -12  24 18.9510 1.97180   1
  -1 -12  24 16.5688 2.58283   2
  -1  12  24 17.0035 2.50327   2
  -1 -12  23 56.7371 3.45363   3
  -1 -12  23 54.5674 2.42861   1
  -1 -12  23 53.2998 3.00976   2
  -1  12  23 56.9935 2.95390   2
  -1 -12  22 4.00837 2.92273   3
  -1 -12  22 1.08732 2.21284   2
  -1  12  22 3.69890 2.23585   2
  -1 -12  22 3.36705 1.68561   1
  -1 -12  21-1.16270 2.57559   3
  -1  12  21 1.09394 2.07969   2
  -1 -12  21 3.08579 2.09695   2
  -1 -12  21 2.41309 1.61218   1
  -1  12  20 7.18220 2.05184   2
  -1 -12  20 12.4662 2.11762   2
  -1 -12  20 10.2747 2.60050   3
  -1 -12  20 7.46543 1.57539   1
  -1 -12  19 29.6270 1.77481   1
  -1  12  19 31.5426 1.82581   1
  -1 -12  19 31.0237 2.23589   2
  -1  12  19 34.9735 2.19616   2
  -1 -12  19 31.1329 2.83381   3
  -1  12  18 1.16964 1.79812   2
  -1 -12  18 0.30307 1.80182   2
  -1 -12  18 6.41538 2.61460   3
  -1 -12  18 0.37341 1.36837   1
  -1  12  18 2.18476 1.43407   1
  -1 -12  17 51.0521 3.08884   3
  -1  12  17 43.9864 1.88859   1
  -1 -12  17 44.6096 1.83194   1
  -1 -12  17 52.2390 2.46912   4
  -1  12  17 47.0588 2.22628   2
  -1 -12  17 46.4892 2.25040   2
  -1 -12  16-0.18675 1.83635   4
  -1 -12  16 1.66996 2.37755   3
  -1 -12  16 1.79376 1.23245   1
  -1  12  16-0.93891 1.28641   1
  -1  12  16 1.88366 1.55706   2
  -1 -12  16 1.19170 1.59523   2
  -1 -12  15 2.43039 1.83628   4
  -1 -12  15-0.99658 2.24805   3
  -1 -12  15 0.49454 1.15943   1
  -1  12  15 3.14529 1.19529   1
  -1  12  15 1.15414 1.44232   2
  -1 -12  15 2.08113 1.51770   2
  -1 -12  14 11.4250 1.53240   2
  -1 -12  14 12.7475 2.31881   3
  -1 -12  14 11.0046 1.92041   4
  -1  12  14 11.0994 1.18956   1
  -1 -12  14 10.7456 1.17528   1
  -1  12  14 13.9333 1.47675   2
  -1  12  13-1.05825 1.25571   2
  -1 -12  13-3.10515 1.34827   2
  -1 -12  13-0.80982 1.02280   1
  -1  12  13-1.30413 0.92923   1
  -1  12  13-0.94883 2.05354   3
  -1 -12  13 2.78034 2.22589   3
  -1 -12  13 0.40453 1.77501   4
  -1 -12  12 19.5480 2.46902   3
  -1  12  12 25.4220 1.33151   2
  -1 -12  12 23.6906 1.43781   2
  -1 -12  12 24.0571 1.97508   4
  -1  12  12 25.1529 1.98768   4
  -1 -12  12 23.9056 1.18184   1
  -1  12  12 23.5461 1.03739   1
  -1  12  12 26.9839 2.24718   3
  -1  12  11 29.5732 2.24060   3
  -1 -12  11 31.5566 2.46999   3
  -1  12  11 27.8791 1.01250   1
  -1 -12  11 26.6004 1.11872   1
  -1 -12  11 25.9238 1.93935   4
   1  12 -11 28.6427 1.84092   4
  -1  12  11 26.5393 2.01293   4
  -1 -12  11 22.9939 1.32270   2
  -1  12  11 28.6398 1.22536   2
   1  12 -10 48.4926 2.09630   4
  -1  12  10 48.8021 1.69369   5
  -1 -12  10 48.0313 1.54508   2
  -1  12  10 49.4900 2.26948   4
  -1 -12  10 50.9032 2.24564   4
  -1 -12  10 47.6777 1.36981   1
  -1 -12  10 53.1864 2.79533   3
  -1  12  10 47.5592 2.42358   3
  -1 -12   9 2.07290 1.64953   4
  -1  12   9 0.20339 1.83223   3
  -1  12   9 3.69457 1.69217   4
  -1  12   9 2.20533 1.13966   5
   1  12  -9 2.92355 1.51424   4
  -1 -12   9 4.39571 2.15292   3
   1  12  -8 3.66615 1.45100   4
  -1  12   8 4.83822 1.64479   4
  -1 -12   8 6.25922 2.08667   3
  -1 -12   8 5.08966 1.62567   4
  -1  12   8 5.20406 1.20911   5
  -1  12   8 4.50280 1.89930   3
   1  12  -7 2.89528 1.39795   4
  -1  12   7 11.1673 1.69449   4
  -1 -12   7 9.39853 2.05410   3
  -1 -12   7 3.63235 1.56311   4
  -1  12   7 10.8251 1.34485   5
  -1  12   7 5.85107 1.98197   3
   1  12  -6 0.87170 1.39365   4
  -1  12   6-1.50756 1.49327   4
  -1 -12   6 2.96533 2.03408   3
  -1 -12   6 0.09564 1.49970   4
  -1  12   6 2.24352 1.88731   3
  -1  12   6 0.54939 1.27066   5
  -1  12   5 4.94983 1.55369   4
  -1 -12   5 3.36175 1.94665   3
  -1  12   5 3.51595 1.41652   5
   1  12  -5 2.76423 1.39908   4
  -1  12   5 1.75256 1.83004   3
  -1  12   4 1.72938 1.56425   4
   1  12  -4-1.07610 1.75098   3
   1  12  -4 0.76719 1.37601   4
  -1  12   4 1.21516 1.82674   3
  -1 -12   4 1.69229 1.86582   3
   1  12  -3 35.2954 2.01151   3
   1  12  -3 33.9177 1.72434   4
  -1 -12   3 34.9130 2.32655   3
  -1  12   3 32.5838 2.17541   3
  -1  12   3 31.9486 1.89519   4
   1  12  -2 84.2864 2.97627   3
   1  12  -2 92.0604 2.66889   4
  -1 -12   2 88.5977 3.18407   3
  -1  12   2 91.1552 2.79195   4
  -1  12   2 92.8571 2.94798   3
  -1  12   1 1.26438 1.76190   3
   1  12  -1 1.08667 1.58684   3
   1  12  -1 1.73685 1.30614   4
  -1  12   1 0.88884 1.52842   4
   1 -12  -1 2.14967 1.79829   3
  -1 -12   1 3.52355 1.98207   3
   1 -12   0 21.3411 2.04991   3
  -1 -12   0 22.6380 2.15306   3
  -1  12   0 21.2898 1.71461   4
   1  12   0 22.1193 1.48105   4
   1  12   0 22.4732 1.88242   3
  -1  12   0 22.5460 1.93147   3
   1 -12   1 9.36962 1.77294   3
  -1 -12  -1 8.61959 1.84940   3
  -1  12  -1 8.38036 1.74329   3
   1  12   1 5.32901 1.29127   4
  -1  12  -1 7.48470 1.55918   4
   1  12   1 8.46237 1.76612   3
  -1  12  -2-1.00124 1.72828   3
   1  12   2 0.44817 1.22024   4
  -1  12  -2-0.20869 1.47716   4
   1  12   2 2.23265 1.70767   3
   1 -12   2 2.00142 1.86064   3
  -1  12  -3 27.8932 1.83272   4
  -1  12  -3 25.6045 1.96075   3
   1  12   3 28.4033 1.98508   3
   1 -12   3 29.5907 2.21262   3
   1  12   3 30.0836 1.60005   4
   1  12   4 0.96073 1.66054   3
  -1  12  -4 1.10613 1.50500   4
   1  12   4 1.34670 1.23774   4
   1 -12   4 0.88203 1.86551   3
   1 -12   5 15.0142 1.98008   3
   1  12   5 14.6916 1.75730   3
   1 -12   5 16.5107 1.81235   4
  -1  12  -5 15.7964 1.68797   4
   1  12   5 18.6393 1.43954   4
   1 -12   6 44.1862 2.19936   4
   1 -12   6 46.3453 2.48186   3
   1  12   6 48.0510 2.37701   3
   1  12   6 52.9908 1.93934   4
  -1  12  -6 42.0678 2.12768   4
   1 -12   7 60.9233 2.42518   4
   1  12   7 58.5203 2.10962   4
   1  12   7 61.0036 1.91999   5
   1 -12   7 61.8127 2.72226   3
   1  12   7 57.5917 2.46676   3
  -1  12  -7 58.1051 2.29357   4
   1  12   8 96.7399 2.59213   5
  -1  12  -8 102.430 3.07898   4
   1 -12   8 104.668 3.16120   4
   1  12   8 102.561 2.88715   4
   1  12   8 100.981 3.22660   3
   1 -12   8 103.293 3.32759   3
   1  12   9 62.6965 1.82233   5
  -1  12  -9 60.5661 2.43963   4
   1 -12   9 57.7397 1.63014   2
   1 -12   9 67.1310 2.55929   4
   1  12   9 63.5636 2.22568   4
   1 -12   9 59.6331 2.82408   3
   1  12   9 64.9184 2.57046   3
   1  12  10 70.7451 1.91913   5
   1 -12  10 70.8902 1.94062   2
   1  12  10 69.9411 1.76803   2
  -1  12 -10 67.0111 2.61318   4
   1 -12  10 75.2567 2.77760   4
   1  12  10 71.2743 2.35260   4
   1 -12  10 71.6641 2.99152   3
   1  12  10 68.9451 2.75440   3
   1 -12  11 36.7223 2.52142   3
   1 -12  11 46.2111 2.35855   4
  -1  12 -11 38.7901 2.21426   4
   1  12  11 41.6029 1.33373   5
   1 -12  11 40.1282 1.55589   2
   1  12  11 40.4545 1.42350   2
   1  12  11 38.3257 2.32458   3
   1  12  11 39.6702 1.88990   4
   1  12  12 36.5223 1.51864   2
   1 -12  12 33.5696 1.58775   2
  -1  12 -12 37.3288 2.14185   4
   1 -12  12 41.7750 2.32681   4
   1 -12  12 33.8820 2.57628   3
   1  12  12 34.6047 1.90454   4
  -1  12 -13 18.0655 1.99285   4
   1 -12  13 20.4949 2.15436   4
   1 -12  13 22.0127 1.54969   2
   1  12  13 19.6235 1.41741   2
   1 -12  13 16.6508 2.23300   3
   1  12  14 0.73388 1.38143   2
   1 -12  14 2.41392 1.44823   2
   1 -12  14 2.64081 1.14764   1
   1 -12  14 2.13569 1.99950   4
   1 -12  14-0.33152 2.24633   3
   1 -12  15 15.0841 1.68606   2
   1  12  15 13.4693 1.57230   2
   1  12  15 13.4052 1.33345   1
   1 -12  15 14.2561 1.36220   1
   1 -12  15 10.4450 2.38075   3
   1 -12  15 15.8142 2.06818   4
   1 -12  16-1.05595 1.64038   2
   1  12  16 0.09571 1.58234   2
   1  12  16 0.25370 1.30395   1
   1 -12  16 2.32231 1.27704   1
   1 -12  16 2.76654 2.03854   4
   1 -12  16 1.74230 2.32758   3
   1  12  17 46.2326 2.21237   2
   1 -12  17 42.7442 2.22349   2
   1 -12  17 43.6580 1.87661   1
   1  12  17 47.7483 1.91380   1
   1 -12  17 43.1606 2.78550   3
   1 -12  18 1.22817 1.81629   2
   1  12  18 1.58429 1.81931   2
   1  12  18 0.21013 1.46677   1
   1 -12  18 2.75435 1.47820   1
   1 -12  18-2.84007 2.52041   3
   1 -12  19 10.1695 2.03843   2
   1  12  19 14.7608 2.03240   2
   1 -12  19 10.5348 1.53538   1
   1 -12  19 9.61498 2.36700   3
   1 -12  20 1.25640 2.00890   2
   1  12  20 2.07727 1.95497   2
   1 -12  20 2.90625 1.60753   1
   1 -12  20-0.97083 2.54631   3
   1 -12  21 36.0047 2.54639   2
   1  12  21 38.8704 2.51638   2
   1 -12  21 46.0777 2.98656   3
   1 -12  21 44.6873 2.12728   1
   1  12  22 2.69930 2.26166   2
   1 -12  22 4.68245 2.32945   2
   1 -12  22 4.51019 1.72154   1
   1 -12  22 5.13274 2.85245   3
   1 -12  23 34.7509 2.69796   2
   1  12  23 36.6245 2.68596   2
   1 -12  23 36.9072 2.13552   1
   1 -12  23 42.4761 3.27306   3
   1  12  24-2.99270 2.44419   2
   1 -12  24-1.72433 2.45148   2
   1 -12  24 2.37855 2.81185   3
   1  12  25 67.7872 3.30317   2
   1 -12  25 67.9172 3.42893   2
   1 -12  25 65.3760 3.66177   3
   1 -12  26 9.70273 2.77182   2
   1 -12  26 3.74754 3.03337   3
   1 -12  27 8.14144 2.92446   2
   1 -12  27 10.6875 3.17810   3
   1 -12  28 33.6528 3.19694   2
   1 -12  28 36.4130 3.52732   3
   1 -12  29 1.69209 2.98410   2
   1 -12  30 0.76687 3.09020   2
   1 -12  31 19.2430 3.32652   2
   1 -12  32 8.62277 3.28858   2
  -1 -13  29 15.0201 3.03908   2
  -1 -13  28 1.94310 2.78755   2
  -1 -13  27 51.3526 3.20046   2
  -1 -13  26 4.75020 3.19703   3
  -1 -13  26 2.05982 2.57933   2
  -1 -13  25 51.9744 3.07685   2
  -1 -13  25 44.6613 3.66677   3
  -1 -13  24 120.191 3.99327   2
  -1 -13  24 124.285 4.56848   3
  -1 -13  23 162.209 4.56646   2
  -1 -13  23 147.075 5.20750   3
  -1 -13  22 34.9892 2.53650   2
  -1 -13  22 45.9271 3.25165   3
  -1 -13  21 127.588 3.87329   2
  -1 -13  21 134.402 4.65728   3
  -1 -13  20 0.40004 1.47178   1
  -1 -13  20 5.06931 1.96190   2
  -1 -13  20 0.74521 2.83248   3
  -1 -13  19 5.50709 1.41658   1
  -1  13  19 4.04620 1.88755   2
  -1 -13  19 3.39241 1.84038   2
  -1 -13  19 6.66003 2.74258   3
  -1 -13  18 10.3781 1.43653   1
  -1  13  18 13.8680 1.83718   2
  -1 -13  18 15.6526 1.87907   2
  -1 -13  18 18.0054 2.64679   3
  -1  13  17 48.4559 2.13726   2
  -1 -13  17 45.2291 2.17282   2
  -1 -13  17 41.4539 3.10583   3
  -1 -13  17 47.1859 1.81574   1
  -1 -13  16 38.0218 1.94706   2
  -1  13  16 38.6260 1.88205   2
  -1 -13  16 38.2322 2.35982   4
  -1 -13  16 42.4104 2.90794   3
  -1 -13  16 36.6650 1.60484   1
  -1  13  15 3.33127 1.39280   2
  -1 -13  15 4.34876 1.44932   2
  -1  13  15 6.92390 2.03899   4
  -1 -13  15 1.40006 1.93089   4
  -1 -13  15 0.19136 2.59813   3
  -1 -13  15 4.75924 1.12051   1
  -1 -13  14 1.45695 1.30795   2
  -1  13  14 1.96285 1.21611   2
  -1  13  14 2.55990 1.94319   4
  -1 -13  14-1.67581 1.94422   4
  -1 -13  14 1.31664 2.50305   3
  -1 -13  14-0.66358 1.02336   1
  -1 -13  13 5.68790 1.22135   2
  -1  13  13 5.62729 1.10753   2
  -1  13  13 5.18233 1.88449   4
  -1 -13  13 3.01421 1.86400   4
  -1 -13  13 4.97585 2.50301   3
  -1 -13  13 4.46852 0.95546   1
  -1  13  12 9.90459 1.89840   4
  -1 -13  12 8.56838 1.91611   4
  -1 -13  12 8.03090 1.11599   2
  -1 -13  12 8.02046 2.41610   3
  -1 -13  11 49.9465 1.53627   2
  -1 -13  11 55.6298 2.97014   3
   1  13 -11 52.6762 2.28908   4
  -1 -13  11 58.3535 2.42567   4
  -1  13  11 55.3218 2.46712   4
  -1  13  10 52.1212 1.80483   5
  -1  13  10 44.5880 2.51397   3
  -1 -13  10 50.8974 2.88311   3
   1  13 -10 54.5758 2.20715   4
  -1  13  10 47.9533 2.37147   4
  -1 -13  10 54.5136 2.36119   4
  -1  13   9 30.9896 2.07647   4
  -1 -13   9 29.8101 2.00444   4
  -1  13   9 27.9134 2.27493   3
  -1  13   9 29.8095 1.52672   5
  -1 -13   9 29.8347 2.58469   3
   1  13  -9 26.7723 1.88531   4
  -1  13   8 187.873 4.80610   4
  -1 -13   8 198.422 5.27299   3
  -1  13   8 184.833 5.05123   3
  -1 -13   8 195.781 4.75789   4
  -1  13   8 189.661 4.48676   5
   1  13  -8 188.965 4.66747   4
   1  13  -7 67.6221 2.42128   4
  -1  13   7 65.6280 2.52129   4
  -1 -13   7 70.4664 3.07067   3
  -1 -13   7 68.5014 2.49842   4
  -1  13   7 68.5057 2.78073   3
  -1  13   7 70.1914 2.26755   5
  -1  13   6 4.45490 1.68105   4
  -1 -13   6 2.84598 2.20866   3
  -1  13   6 2.61041 1.36446   5
   1  13  -6 2.25319 1.54139   4
  -1  13   6 4.80002 2.01771   3
  -1  13   5 6.46642 1.66675   4
  -1  13   5 8.73872 1.51780   5
  -1  13   5 6.60546 1.87921   3
  -1 -13   5 8.96767 2.25951   3
   1  13  -5 8.41197 1.54074   4
  -1  13   4 46.2263 2.08040   5
   1  13  -4 46.7535 2.03325   4
  -1 -13   4 49.3700 2.63599   3
  -1  13   4 45.6454 2.46723   3
  -1  13   4 40.8327 2.07769   4
  -1 -13   3 14.4683 2.26602   3
   1  13  -3 12.2125 1.87578   3
   1  13  -3 11.7667 1.57330   4
  -1  13   3 11.3021 2.00296   3
  -1  13   3 9.97773 1.67799   4
   1  13  -2 16.8781 1.92661   3
   1  13  -2 15.5511 1.59354   4
  -1 -13   2 12.7764 2.10448   3
  -1  13   2 15.1364 2.05367   3
  -1  13   2 13.9036 1.71608   4
   1  13  -1 34.9385 2.23520   3
   1  13  -1 36.5644 1.79328   4
  -1 -13   1 35.2668 2.52543   3
  -1  13   1 33.9685 2.25846   3
  -1  13   1 31.5142 1.99586   4
   1 -13   0 8.20777 1.92987   3
  -1 -13   0 7.98716 2.16435   3
   1  13   0 9.09808 1.45807   4
  -1  13   0 10.2832 1.71900   4
  -1  13   0 7.16506 1.90691   3
   1  13   0 7.23953 1.82842   3
  -1 -13  -1 1.30258 2.08750   3
   1 -13   1 2.92534 1.89968   3
   1  13   1-0.66868 1.40757   4
  -1  13  -1 1.33372 1.60456   4
   1  13   1 2.04723 1.80268   3
  -1  13  -1 0.27153 1.72998   3
  -1  13  -2 358.942 8.26468   3
  -1  13  -2 368.045 8.13601   4
   1 -13   2 372.498 8.34993   3
   1  13   2 347.193 8.27399   3
   1  13   2 359.926 7.95866   4
   1 -13   3 5.90950 2.09332   3
  -1  13  -3 7.71292 1.79213   3
   1  13   3 9.35923 1.88897   3
  -1  13  -3 7.25523 1.64274   4
   1  13   3 8.55264 1.41012   4
   1 -13   4 194.801 5.14859   3
   1  13   4 190.859 5.03060   3
  -1  13  -4 199.216 4.82181   4
   1  13   4 187.745 4.63712   4
   1  13   5 37.3276 2.29366   3
   1 -13   5 40.4270 2.36898   3
  -1  13  -5 40.9641 2.11177   4
   1  13   5 43.6160 1.86389   4
  -1  13  -6 1.14024 1.71349   4
   1  13   6 0.45028 1.74679   3
   1 -13   6 3.98655 2.06453   3
   1  13   6 5.56366 1.39221   4
   1 -13   7 171.429 4.70429   3
  -1  13  -7 162.187 4.35026   4
   1 -13   7 177.812 4.43183   4
   1  13   7 156.908 4.51481   3
   1  13   7 168.390 4.18322   4
   1  13   7 169.833 4.03633   5
  -1  13  -8 158.277 4.23959   4
   1 -13   8 155.319 4.59085   3
   1  13   8 164.147 3.82314   5
   1  13   8 157.912 4.05953   4
   1 -13   8 164.609 4.34901   4
  -1  13  -9 3.42167 1.77139   4
   1 -13   9 3.08803 2.24347   3
   1  13   9 3.79451 1.40364   4
   1  13   9 4.89030 1.06300   5
   1 -13   9 5.49171 1.88242   4
   1  13  10 9.33273 1.01365   5
  -1  13 -10 9.51386 1.86281   4
   1 -13  10 7.26595 0.70256   2
   1  13  10 7.84959 1.49694   4
   1 -13  10 6.44342 2.29119   3
   1 -13  10 8.04317 2.02212   4
   1 -13  11 144.740 3.19666   2
  -1  13 -11 154.745 3.96379   4
   1  13  11 149.082 3.24098   5
   1 -13  11 166.903 4.12150   4
   1  13  11 160.916 3.80121   4
   1 -13  11 160.141 4.35898   3
   1  13  12 0.53455 0.88263   2
   1 -13  12-1.23400 1.12227   2
  -1  13 -12 2.57515 1.85458   4
   1 -13  12-0.64634 1.98458   4
   1 -13  12 1.68466 2.20099   3
   1  13  12-0.36103 1.47172   4
   1  13  13 6.90084 1.13132   2
   1 -13  13 4.67805 1.24373   2
  -1  13 -13 7.01554 1.87478   4
   1 -13  13 5.53538 2.00301   4
   1  13  13 6.99890 1.56144   4
   1 -13  13 5.25632 2.28782   3
   1  13  14 1.08923 1.59664   4
   1 -13  14 2.71427 1.34765   2
   1  13  14 1.20959 1.27654   2
   1 -13  14 3.79097 2.40653   3
   1  13  15 8.06273 1.45330   2
   1 -13  15 7.58286 1.51588   2
   1 -13  15 9.51029 2.49873   3
   1  13  16 22.5873 1.72090   2
   1 -13  16 24.1974 1.77939   2
   1 -13  16 23.1161 2.71346   3
   1 -13  17 2.02145 1.29459   1
   1 -13  17 1.89847 1.65744   2
   1  13  17-0.04678 1.61189   2
   1 -13  17 0.18698 2.37590   3
   1 -13  18 10.4714 1.46998   1
   1 -13  18 9.67720 1.86338   2
   1  13  18 12.5526 1.87094   2
   1 -13  18 12.7289 2.72342   3
   1 -13  19 10.7676 1.49981   1
   1  13  19 8.04592 1.94674   2
   1 -13  19 9.74892 1.97071   2
   1 -13  19 11.2768 2.72044   3
   1 -13  20-0.09225 1.52053   1
   1  13  20-1.26362 1.94406   2
   1 -13  20-1.25586 1.98228   2
   1 -13  20 1.10434 2.60921   3
   1 -13  21 178.486 4.77754   2
   1 -13  21 167.650 5.21291   3
   1 -13  22 0.37269 2.16676   2
   1 -13  22 0.63013 2.87165   3
   1 -13  23 60.4233 2.92207   2
   1 -13  23 58.9181 3.55736   3
   1 -13  24-0.41347 2.37448   2
   1 -13  24-1.98775 3.02881   3
   1 -13  25 8.49318 2.52693   2
   1 -13  25 8.14140 3.06228   3
   1 -13  26 0.90557 2.62169   2
   1 -13  26-1.15766 3.09993   3
   1 -13  27 22.3616 2.99560   2
   1 -13  27 24.1272 3.37622   3
   1 -13  28-1.86432 2.83552   2
   1 -13  29 144.758 4.96456   2
  -1 -14  24 19.5822 3.36900   3
  -1 -14  23 1.59755 2.11507   2
  -1 -14  23 1.40459 2.93429   3
  -1 -14  22 9.10065 2.13079   2
  -1 -14  22 14.2247 3.13264   3
  -1 -14  21 0.89883 1.93993   2
  -1 -14  21 4.37815 2.97646   3
  -1 -14  20-0.89602 1.89675   2
  -1 -14  20 5.84429 2.96783   3
  -1 -14  19 37.8591 3.21818   3
  -1 -14  19 30.6404 2.05839   2
  -1 -14  18 0.31910 2.87986   3
  -1 -14  18 0.60528 1.63461   2
  -1  14  18-2.03693 2.29229   4
  -1 -14  17 18.6624 2.93885   3
  -1 -14  17 10.8709 1.60485   2
  -1  14  17 11.7792 2.28819   4
  -1 -14  16 3.60034 2.65218   3
  -1 -14  16 3.08958 1.09365   1
  -1 -14  16 1.83905 1.38149   2
  -1  14  16 2.01558 2.10150   4
  -1  14  15 6.11695 2.08079   4
  -1 -14  15 6.53929 2.68569   3
  -1 -14  15 4.56565 1.30136   2
  -1 -14  14 12.2793 2.13264   4
  -1  14  14 10.0082 2.07428   4
  -1 -14  14 12.1092 2.72825   3
  -1 -14  14 11.0076 1.22992   2
  -1 -14  13 7.62220 1.98165   4
  -1  14  13 4.32029 1.96853   4
  -1 -14  13 5.99282 1.01759   2
  -1 -14  13 7.63144 2.60855   3
  -1 -14  12 26.6214 2.78909   3
  -1  14  12 24.8385 2.15848   4
  -1 -14  12 30.4301 2.18901   4
  -1 -14  11 8.53155 1.92039   4
   1  14 -11 7.26141 1.79144   4
  -1 -14  11 6.69059 2.44529   3
  -1  14  11 5.81990 1.90825   4
  -1 -14  10-1.75930 1.82407   4
   1  14 -10 0.71080 1.69829   4
  -1  14  10-0.48994 1.19529   5
  -1 -14  10-1.37639 2.33257   3
  -1  14  10 0.66846 1.78082   4
  -1 -14   9 8.07778 1.85213   4
  -1 -14   9 4.07647 2.44454   3
   1  14  -9 6.99316 1.69529   4
  -1  14   9 8.64209 1.34232   5
  -1  14   9 8.34730 1.80935   4
   1  14  -8 4.82640 1.65984   4
  -1  14   8 4.84384 1.79407   4
  -1 -14   8 9.81571 2.37413   3
  -1  14   8 6.01823 1.38170   5
  -1  14   7 8.49942 1.78966   4
  -1 -14   7 10.1862 2.32680   3
  -1  14   7 7.75101 1.48862   5
   1  14  -7 8.58809 1.68944   4
  -1  14   6 8.10363 1.76854   4
  -1 -14   6 9.44201 2.20626   3
  -1  14   6 8.45953 1.57194   5
   1  14  -6 8.11702 1.66070   4
  -1  14   5 7.24936 1.77924   4
  -1 -14   5 5.85087 2.27240   3
  -1  14   5 6.96272 1.59261   5
   1  14  -5 3.94518 1.58271   4
   1  14  -4-1.06876 1.57885   4
  -1  14   4-2.14406 2.00759   3
  -1  14   4-3.27232 1.76659   4
  -1 -14   4-0.08547 2.08919   3
  -1  14   4-1.26567 1.65733   5
  -1 -14   3 3.72516 2.19932   3
  -1  14   3 3.32402 2.05839   3
   1  14  -3 4.93302 1.55606   4
  -1  14   3 2.21861 1.72135   4
  -1 -14   2 11.2156 2.36997   3
  -1  14   2 9.74682 1.77901   4
   1  14  -2 9.17704 1.55171   4
  -1  14   2 10.2416 1.95976   3
  -1 -14   1 18.1673 2.35796   3
  -1  14   1 15.7524 1.82114   4
   1  14  -1 18.2491 1.70418   4
  -1  14   1 17.3405 2.16947   3
  -1 -14   0-0.65859 2.15147   3
  -1  14   0 3.87272 1.99412   3
   1  14   0 0.56585 1.55026   4
  -1  14   0 4.24567 1.73441   4
   1 -14   1 3.36217 2.04766   3
  -1  14  -1 5.27589 1.94365   3
   1  14   1 3.15192 1.48387   4
  -1  14  -1 4.22867 1.76047   4
   1 -14   2 14.9883 2.26704   3
   1  14   2 13.6533 1.55726   4
  -1  14  -2 16.9680 1.90280   4
  -1  14  -2 17.5103 2.00404   3
  -1  14  -3 41.2714 2.17891   4
   1 -14   3 39.2289 2.45873   3
   1  14   3 40.5329 1.92801   4
  -1  14  -4 12.9559 1.85117   4
   1  14   4 14.9331 1.58572   4
   1 -14   4 12.6585 2.25780   3
  -1  14  -5 6.94064 1.76313   4
   1  14   5 10.1050 1.55148   4
   1 -14   5 8.80274 2.27126   3
  -1  14  -6 20.9572 1.98025   4
   1 -14   6 23.3254 2.33401   3
   1  14   6 21.4523 1.61930   5
   1  14   6 24.7237 1.69133   4
   1  14   7 3.30704 1.28868   5
   1  14   7 2.26501 1.41887   4
  -1  14  -7 2.60025 1.70720   4
   1 -14   7 3.58477 2.09227   3
   1 -14   8 4.51794 1.97866   4
   1  14   8 5.97548 1.21860   5
   1  14   8 7.43949 1.56778   4
  -1  14  -8 6.78537 1.81603   4
   1 -14   8 5.80674 2.22199   3
   1 -14   9 23.9926 2.19451   4
   1  14   9 21.5765 1.33095   5
   1  14   9 23.0508 1.75673   4
  -1  14  -9 21.2941 2.03709   4
   1 -14   9 22.7035 2.45754   3
   1 -14  10 2.93635 1.99884   4
   1  14  10 2.53887 1.52333   4
   1 -14  10 3.17466 2.39698   3
   1  14  10 1.87946 1.01767   5
  -1  14 -10 3.51098 1.85493   4
   1  14  11 62.1696 2.35740   4
   1 -14  11 64.5880 2.74378   4
   1 -14  11 68.6665 3.14827   3
   1  14  11 57.8330 1.79190   5
  -1  14 -11 66.2238 2.68902   4
  -1  14 -12 22.4424 2.14230   4
   1 -14  12 26.1938 2.69319   3
   1  14  12 20.8080 1.77864   4
   1 -14  13 2.13084 1.02237   2
  -1  14 -13 2.04276 1.89713   4
   1 -14  13 2.34729 2.39533   3
   1  14  13 0.77259 1.61258   4
   1 -14  14 15.0447 2.58172   3
   1 -14  14 9.61244 1.26271   2
   1  14  14 9.38191 1.70166   4
   1 -14  15-0.03583 1.30438   2
   1  14  15 2.79016 1.73794   4
   1 -14  15-0.09437 2.51583   3
   1 -14  16 9.08421 1.49070   2
   1  14  16 5.04882 1.75200   4
   1 -14  16 9.94670 2.71516   3
   1 -14  17-0.04610 1.56473   2
   1  14  17-2.52539 1.83947   4
   1 -14  17-0.19591 2.57073   3
   1 -14  18 16.2059 1.78459   2
   1 -14  18 17.5083 2.87382   3
   1 -14  19 2.67130 1.76412   2
   1 -14  19-0.71464 2.66693   3
   1 -14  20 1.68726 1.86038   2
   1 -14  20 4.46674 2.68281   3
   1 -14  21 0.06474 2.00564   2
   1 -14  21 0.52862 2.66273   3
   1 -14  22 9.11789 2.10443   2
   1 -14  22 12.0185 2.98018   3
   1 -14  23 3.51687 2.15608   2
   1 -14  23-0.11056 3.03552   3
   1 -14  24-0.79028 2.82185   3
   1 -14  25 71.4642 3.98375   3
  -1 -15  22 33.6449 3.52107   3
  -1  15  21 6.62352 2.51991   4
  -1 -15  21 7.44148 3.20365   3
  -1  15  20-0.43793 2.46704   4
  -1 -15  20-0.80271 3.05103   3
  -1  15  19 1.19493 2.36153   4
  -1 -15  19 0.45161 3.01462   3
  -1  15  18 49.7887 2.83262   4
  -1 -15  18 52.2970 3.55087   3
  -1  15  17 23.1215 2.55287   4
  -1 -15  17 23.7341 3.13538   3
  -1  15  16 3.42156 2.22546   4
  -1 -15  16 0.21325 2.79568   3
  -1  15  15 9.01436 2.25011   4
  -1 -15  15 4.28157 2.80541   3
  -1  15  14 115.402 3.69510   4
  -1 -15  14 112.222 4.29538   3
  -1  15  13 10.0794 2.08302   4
  -1 -15  13 9.27258 2.66110   3
  -1  15  12 15.5502 2.07634   4
  -1 -15  12 12.3829 2.09406   4
  -1 -15  12 14.9323 2.72044   3
  -1  15  11 186.534 4.98087   4
  -1 -15  11 192.375 4.89978   4
  -1 -15  11 184.955 5.47431   3
  -1 -15  10 2.31383 1.92330   4
   1  15 -10 2.05677 1.83738   4
  -1  15  10 0.44120 1.33037   5
  -1 -15  10-0.09681 2.64637   3
  -1  15  10-1.18753 1.93908   4
   1  15  -9 24.9451 1.98557   4
  -1  15   9 23.9072 1.61047   5
  -1 -15   9 25.0677 2.78055   3
  -1  15   9 26.8468 2.14118   4
  -1  15   8 25.9343 1.73007   5
   1  15  -8 27.3721 2.00752   4
  -1 -15   8 26.4918 2.69116   3
  -1  15   8 24.5458 2.11779   4
  -1  15   7 19.9285 1.67617   5
  -1  15   7 18.9271 2.01326   4
   1  15  -7 18.3660 1.90437   4
  -1 -15   7 12.8159 2.62902   3
   1  15  -6 20.2446 1.86686   4
  -1  15   6 16.5390 1.97225   4
  -1  15   6 16.8691 1.75299   5
  -1 -15   6 15.1661 2.62788   3
   1  15  -5 5.26664 1.67836   4
  -1  15   5 5.34259 1.65803   5
  -1 -15   5 3.02740 2.32059   3
  -1  15   5 3.46069 1.81101   4
  -1 -15   4 19.8536 2.55967   3
  -1  15   4 16.1362 1.89938   5
  -1  15   4 18.6063 1.95471   4
   1  15  -4 19.3464 1.84888   4
  -1 -15   3 13.5456 2.51356   3
  -1  15   3 13.1157 1.93843   5
  -1  15   3 11.0155 1.85015   4
   1  15  -3 10.0004 1.76598   4
  -1  15   2 18.3424 1.98211   4
   1  15  -2 19.7978 1.83886   4
  -1 -15   2 18.4853 2.45936   3
  -1  15   1 4.04380 1.78610   4
   1  15  -1 8.78676 1.64754   4
  -1 -15   1 4.23116 2.34630   3
  -1  15   0 3.24947 1.87349   4
   1  15   0 3.73945 1.63785   4
  -1  15  -1 35.8051 2.22394   4
   1  15   1 35.3674 1.98910   4
   1  15   2 4.58277 1.59940   4
  -1  15  -2 5.76265 1.83478   4
   1 -15   2 5.99933 2.15796   3
   1  15   3 21.8435 1.82705   4
  -1  15  -3 19.1138 2.00658   4
   1 -15   3 17.8668 2.49896   3
   1  15   4 3.06814 1.53000   4
  -1  15  -4 4.06229 1.85109   4
   1 -15   4 3.10736 2.38684   3
   1 -15   5-0.17018 2.35699   3
   1  15   5 0.50140 1.56925   4
   1  15   5 1.83330 1.55447   5
  -1  15  -5-0.12531 1.85064   4
  -1  15  -6 6.27774 1.89996   4
   1 -15   6 3.78756 2.40409   3
   1  15   6 3.01767 1.53302   5
   1  15   6 2.99466 1.57587   4
   1 -15   7 55.8212 3.04405   3
   1  15   7 52.7624 2.06291   5
   1  15   7 51.6447 2.24797   4
  -1  15  -7 51.0208 2.52398   4
   1  15   8 41.7575 2.05992   4
   1  15   8 38.6239 1.74447   5
  -1  15  -8 39.2378 2.35822   4
   1 -15   8 34.5073 2.77020   3
   1  15   9 1.50360 1.58656   4
   1  15   9 2.32160 1.18809   5
   1 -15   9 5.32373 2.50764   3
  -1  15  -9 3.41964 1.97075   4
   1  15  10-0.86230 1.55850   4
   1 -15  10 1.35579 2.30496   3
  -1  15 -10-0.58780 1.94668   4
   1  15  10 0.69410 1.09968   5
   1  15  11 22.1659 1.82559   4
   1 -15  11 26.8957 2.80491   3
  -1  15 -11 21.3769 2.13471   4
   1  15  12-0.12846 1.63165   4
   1 -15  12 0.65336 2.54355   3
  -1  15 -12-0.13363 2.03000   4
   1  15  13 0.79234 1.67194   4
   1 -15  13 0.85051 2.60049   3
  -1  15 -13-1.98427 2.09430   4
   1 -15  14 29.5095 2.91944   3
   1  15  14 22.8031 1.92514   4
   1  15  15 16.6205 1.87319   4
   1 -15  15 16.5269 2.78970   3
   1 -15  16 25.5884 2.87664   3
   1  15  16 30.5453 2.11259   4
   1  15  17 4.64505 1.82767   4
   1 -15  17 4.68296 2.78777   3
   1  15  18 12.0369 1.95635   4
   1 -15  18 14.2386 2.82128   3
   1  15  19 2.25611 1.90657   4
   1 -15  19-1.16870 2.86047   3
   1  15  20 18.3341 2.25279   4
   1 -15  20 14.0427 3.07110   3
   1  15  21-1.96398 2.13003   4
   1 -15  21-1.97176 2.98358   3
   1 -15  22 32.4909 3.36251   3
   1 -15  23 6.47587 3.08928   3
  -1  16  22 1.84598 2.57897   4
  -1  16  21 27.4203 2.85176   4
  -1  16  20 6.55102 2.51132   4
  -1  16  19 19.9427 2.60495   4
  -1 -16  19 12.8464 3.24253   3
  -1  16  18 15.2721 2.48217   4
  -1 -16  18 12.3764 3.10265   3
  -1 -16  17 8.38150 3.11269   3
  -1  16  17 7.81397 2.33283   4
  -1 -16  16 11.8517 2.81256   3
  -1  16  16 18.5687 2.39732   4
  -1 -16  15-1.30051 2.87605   3
  -1  16  15 1.50238 2.19035   4
  -1 -16  14 14.2192 2.77130   3
  -1  16  14 16.0228 2.26577   4
  -1 -16  13 7.29154 2.91502   3
  -1  16  13 5.55819 2.14697   4
  -1 -16  12-1.04108 2.83210   3
  -1  16  12-2.46852 2.11279   4
  -1 -16  11 3.69161 2.76011   3
  -1  16  11 6.03677 2.07386   4
  -1  16  10-1.94340 2.04899   4
  -1 -16  10-4.34457 2.77204   3
   1  16 -10 1.12653 1.88697   4
  -1  16   9 5.44613 2.02035   4
  -1 -16   9-0.59939 2.69557   3
   1  16  -9-0.57933 1.83009   4
  -1  16   8-1.59877 1.96872   4
  -1  16   8 1.60433 1.58044   5
   1  16  -8 0.68747 1.78207   4
  -1  16   7 1.50744 1.93277   4
  -1  16   7 0.93587 1.61302   5
   1  16  -7 0.22748 1.86924   4
  -1 -16   7-1.97071 2.66532   3
   1  16  -6 6.54336 1.79002   4
  -1  16   6 4.31494 1.95244   4
  -1  16   6 6.60024 1.75983   5
  -1 -16   6 9.65554 2.71515   3
  -1 -16   5 0.67531 2.50479   3
  -1  16   5-0.80225 1.97005   4
  -1  16   5-0.23153 1.82957   5
   1  16  -5 3.29945 1.78973   4
  -1 -16   4 2.19921 2.60592   3
  -1  16   4 0.26351 1.91421   4
  -1  16   4 2.74475 1.91398   5
   1  16  -4 1.66853 1.79916   4
  -1 -16   3 8.13428 2.62987   3
  -1  16   3 9.51476 1.98419   4
  -1  16   3 7.84310 1.94126   5
   1  16  -3 5.27506 1.82293   4
  -1 -16   2 0.56315 2.42523   3
  -1  16   2-1.30510 1.91272   4
   1  16  -2 1.05789 1.75660   4
  -1  16   2 0.53539 1.98908   5
   1  16  -1 30.3472 2.05911   4
  -1  16   1 29.8535 2.24408   4
   1  16   0 5.10830 1.71997   4
  -1  16   0 2.66786 1.89476   4
  -1  16  -1 5.49836 1.94455   4
   1  16   1 0.33604 1.69148   4
  -1  16  -2 6.00113 2.05454   4
   1  16   2 9.31769 1.81867   4
  -1  16  -3 35.3012 2.30861   4
   1  16   3 32.2108 2.06394   4
   1 -16   3 34.9734 2.83948   3
   1 -16   4 1.77280 2.44528   3
   1  16   4 2.85887 1.68112   4
   1  16   4-0.17481 1.73711   5
  -1  16  -4 1.69243 1.97701   4
   1 -16   5 9.58536 2.53070   3
   1  16   5 7.78275 1.73275   4
   1  16   5 4.65949 1.70064   5
  -1  16  -5 7.14295 2.00929   4
   1 -16   6 36.9003 2.77829   3
   1  16   6 26.8081 1.96489   4
   1  16   6 26.7083 1.90090   5
  -1  16  -6 30.6208 2.32087   4
   1  16   7 0.89246 1.63182   4
   1 -16   7-0.55070 2.57551   3
   1  16   7 0.96189 1.47710   5
  -1  16  -7-1.57708 2.02938   4
  -1  16  -8 0.06632 2.06304   4
   1 -16   8 2.59842 2.47083   3
   1  16   8 1.69943 1.68396   4
  -1  16  -9 0.46798 2.03095   4
   1 -16   9 5.97074 2.61081   3
   1  16   9 2.78483 1.62817   4
  -1  16 -10 2.09768 2.12551   4
   1 -16  10-4.14979 2.71252   3
   1  16  10 1.01205 1.69323   4
  -1  16 -11 15.4286 2.13616   4
   1 -16  11 16.8499 2.63514   3
   1  16  11 12.9483 1.81637   4
  -1  16 -12 17.0966 2.23139   4
   1 -16  12 15.4887 2.72100   3
   1  16  12 15.6348 1.82332   4
   1 -16  13 43.6900 3.09561   3
   1  16  13 45.3171 2.29189   4
   1 -16  14 5.22072 2.73675   3
   1  16  14 2.41701 1.74797   4
   1 -16  15 0.71149 2.75791   3
   1  16  15 0.42429 1.71902   4
   1 -16  16 13.4842 2.82333   3
   1  16  16 12.7985 1.88516   4
   1 -16  17 3.14237 2.91289   3
   1  16  17 4.19490 1.92590   4
   1 -16  18 2.87833 2.87605   3
   1 -16  19 6.62888 2.85120   3
   1 -16  20 3.09296 2.92445   3
  -1 -17  16 5.69682 3.18115   3
  -1  17  16 2.21349 2.28541   4
  -1 -17  15 1.46090 2.99899   3
  -1  17  15 2.90522 2.26504   4
  -1 -17  14 5.43523 2.99118   3
  -1  17  14 3.32499 2.21202   4
  -1 -17  13 31.5887 3.12855   3
  -1  17  13 23.9915 2.42266   4
  -1 -17  12 12.7118 3.02911   3
  -1  17  12 14.7017 2.25767   4
  -1 -17  11 54.0221 3.50934   3
  -1  17  11 49.1567 2.69753   4
  -1 -17  10 6.56218 2.97891   3
  -1  17  10-0.07355 2.07577   4
  -1 -17   9 81.3005 3.83673   3
   1  17  -9 74.9706 2.83822   4
  -1  17   9 69.2739 2.99090   4
  -1 -17   8 122.756 4.45317   3
   1  17  -8 111.566 3.47761   4
  -1  17   8 114.171 3.68124   4
  -1 -17   7 4.53014 2.87192   3
   1  17  -7 2.99011 1.95091   4
  -1  17   7 1.33919 2.05456   4
  -1 -17   6 5.80747 2.80270   3
   1  17  -6 5.97690 1.92401   4
  -1  17   6 2.05887 1.74226   5
  -1  17   6 5.92655 2.08508   4
  -1 -17   5 4.23908 2.68032   3
   1  17  -5 1.55783 1.84952   4
  -1  17   5 0.54286 1.81140   5
  -1  17   5 0.54889 1.96255   4
  -1 -17   4 53.6216 3.34867   3
   1  17  -4 50.0930 2.44088   4
  -1  17   4 48.6476 2.56353   5
  -1  17   4 56.8011 2.61973   4
  -1 -17   3 12.7150 2.64737   3
   1  17  -3 7.31764 1.84569   4
  -1  17   3 15.2207 2.14074   4
  -1  17   3 11.0959 2.05783   5
   1  17  -2 4.46359 1.91255   4
  -1  17   2 7.85712 2.12835   4
  -1  17   2 5.38394 2.14179   5
   1  17  -1 30.5542 2.17226   4
  -1  17   1 35.2832 2.35014   4
  -1  17   1 34.5135 2.52409   5
   1  17   0 29.2315 2.08521   4
  -1  17   0 34.5389 2.36074   4
  -1  17  -1-1.93687 2.05966   4
   1  17   1 1.20618 1.79495   4
   1  17   2 3.95050 1.83773   4
  -1  17  -2 7.85827 2.04744   4
  -1  17  -3-0.13418 2.03290   4
   1  17   3 0.44762 1.95586   5
   1  17   3 1.06070 1.73279   4
   1 -17   4 2.50995 2.62212   3
  -1  17  -4 3.75137 2.09333   4
   1  17   4 4.63932 1.82627   5
   1  17   4 5.38846 1.82204   4
   1 -17   5-2.53124 2.48551   3
  -1  17  -5-0.93826 2.06484   4
   1  17   5-0.17129 1.72836   5
   1  17   5-0.47670 1.79435   4
   1 -17   6 35.7479 3.00113   3
  -1  17  -6 30.7137 2.35019   4
   1  17   6 30.3883 2.03181   4
   1 -17   7 8.81515 2.63488   3
   1  17   7 7.09554 1.82089   4
  -1  17  -7 3.45727 2.02750   4
  -1  17  -8 10.7816 2.18151   4
   1 -17   8 10.1876 2.82464   3
  -1  17  -9 14.5318 2.28555   4
   1 -17   9 13.6370 2.83692   3
  -1  17 -10 4.68869 2.14750   4
   1 -17  10 5.34648 2.78972   3
  -1  17 -11 2.09932 2.17453   4
   1 -17  11-3.28560 2.80679   3
  -1  17 -12 12.4736 2.30376   4
   1 -17  12 12.7822 2.85763   3
   1 -17  13 5.30442 2.85862   3
   1 -17  14 84.0631 3.83487   3
   1 -17  15 0.42041 2.91138   3
   1 -17  16 20.0541 3.12963   3
   1 -17  17 7.14092 3.03509   3
  -1 -18  11-2.33131 3.08464   3
  -1 -18  10 11.3422 2.96321   3
  -1 -18   9 4.47030 3.01345   3
  -1 -18   8 4.52692 3.03115   3
  -1 -18   7 5.45224 2.90464   3
  -1 -18   6 2.11663 2.74243   3
  -1 -18   5 2.20035 2.72165   3
  -1 -18   4 8.38664 2.90452   3
  -1  18   3 30.6349 2.41958   4
  -1  18   2-1.38810 2.15829   4
  -1  18   2 2.36362 2.27109   5
  -1  18   1 27.1016 2.42526   4
  -1  18   1 27.2155 2.51747   5
  -1  18   0 2.54642 2.17305   4
  -1  18   0 0.78103 2.35737   5
  -1  18  -1 0.89672 2.17488   4
  -1  18  -1 1.93565 2.40409   5
  -1  18  -2 5.50129 2.13422   4
  -1  18  -3-0.06838 2.11016   4
  -1  18  -4 7.66735 2.16287   4
  -1  18  -5 2.54092 2.12715   4
   1 -18   5 5.18987 2.64307   3
  -1  18  -6 2.55157 2.15429   4
   1 -18   6-0.29462 2.75834   3
   1 -18   7-1.78670 2.80710   3
  -1  18  -7 1.52349 2.14632   4
   1 -18   8 3.61174 2.83491   3
   1 -18   9 11.6527 2.92535   3
   1 -18  10 1.43606 2.88267   3
   1 -18  11 9.85300 2.94650   3
   1 -18  12-0.73300 2.91703   3
   1 -18  13 18.2035 3.05266   3
  -1  19  -1 1.91116 2.54425   5
  -1  19  -2 22.1047 2.79182   5
  -1  19  -3 1.50097 2.65878   5
   1 -19   7-2.04906 2.96880   3
  -2   0  35 6.38751 3.54591   2
  -2   0  34 163.150 5.64983   2
  -2   0  33 3.00705 3.25879   2
  -2   0  32 165.268 5.60664   2
  -2   0  31 2.44136 2.89569   2
  -2   0  30 17.6162 3.03782   2
  -2   0  29 2.94045 2.69504   2
  -2   0  28 1.41465 2.71005   2
  -2   0  27 1.04594 2.61148   2
  -2   0  26 334.923 8.30582   2
   2   0 -25-2.42007 2.08101   2
  -2   0  25 3.46551 2.49422   2
   2   0 -24 299.842 7.09192   2
  -2   0  24 294.854 7.43190   2
   2   0 -23 1.78041 1.99840   2
  -2   0  23 1.75686 2.28018   2
   2   0 -22 218.714 5.49956   2
  -2   0  22 220.659 5.76639   2
   2   0 -21-0.50667 1.78297   2
  -2   0  21-1.43655 2.05875   2
   2   0 -20 1.39495 1.69644   2
  -2   0  20 2.80427 1.93726   2
   2   0 -19 1.97510 1.69714   2
  -2   0  19 1.14609 1.78999   2
   2   0 -18 28.1571 1.91572   2
  -2   0  18 24.2382 2.04022   2
   2   0 -17 0.42357 1.50599   2
  -2   0  17 1.90854 1.70095   2
   2   0 -16 13.6512 1.65396   2
  -2   0  16 9.97849 1.75119   2
   2   0 -15-0.76258 1.55069   2
  -2   0  15-1.17445 1.67475   2
  -2   0  14 95.4890 2.99652   2
   2   0 -14 100.019 2.90521   2
  -2   0  13 2.27394 1.56959   2
   2   0 -13-1.55683 1.41795   2
  -2   0  12 493.507 10.5928   2
   2   0 -12 492.539 10.5114   2
  -2   0  11 1.56556 1.48801   2
   2   0 -11 0.47552 1.31259   2
  -2   0  10 880.494 17.9686   2
   2   0 -10 850.366 17.9121   2
  -2   0   9 0.78296 1.36690   2
   2   0  -9 1.54842 1.33875   2
  -2   0   8 724.282 15.1348   2
   2   0  -8 732.289 15.1094   2
  -2   0   7 0.08194 1.28203   2
   2   0  -7 1.85503 1.30978   2
  -2   0   6 2209.18 44.5652   2
   2   0  -6 2175.02 44.5493   2
  -2   0   5 1.36078 1.06429   2
   2   0  -5 0.16054 1.10451   2
  -2   0   4 186.237 4.02458   2
   2   0  -4 182.051 4.03721   2
   2   0  -3-0.16338 0.88557   2
  -2   0   3 1.16628 0.72710   2
   2   0  -2-0.19088 0.76403   2
   2   0   1 3.04309 0.47514   4
   2   0   2 243.336 5.02888   4
   2   0   3 1.25161 0.61871   4
  -2   0  -3 0.72949 0.63368   1
   2   0   3 0.03640 0.70248   1
   2   0   4 1825.90 36.7767   1
  -2   0  -4 1828.55 36.7682   1
   2   0   4 1786.21 36.7477   4
   2   0   5 5.13542 0.89805   1
   2   0   5 5.11214 0.82285   4
  -2   0  -5 6.09347 0.87692   1
  -2   0  -6 550.368 11.3115   1
   2   0   6 544.158 11.3070   1
   2   0   7 0.90952 1.07559   1
  -2   0  -7 1.31271 0.99878   1
   2   0   8 1672.63 33.6880   1
  -2   0  -8 1632.52 33.6998   1
   2   0   9 3.21086 1.13444   1
   2   0   9 3.67896 1.18382   2
   2   0  10 13.1415 1.25253   1
   2   0  10 11.6736 1.30204   2
   2   0  11 1.25951 1.12775   1
   2   0  11-1.43924 1.24663   2
   2   0  12 380.997 8.09154   1
   2   0  12 370.927 8.18134   2
   2   0  13 1.93442 1.21616   1
   2   0  13 1.42144 1.36336   2
   2   0  14 0.84456 1.34327   1
   2   0  14 1.97602 1.48582   2
   2   0  15 3.81033 1.40259   1
   2   0  15 0.98739 1.53419   2
   2   0  16 46.1105 1.96921   1
   2   0  16 49.7997 2.16597   2
   2   0  17-0.83031 1.34993   1
   2   0  17 0.89199 1.61302   2
   2   0  18 228.555 5.29767   1
   2   0  18 220.486 5.54787   2
   2   0  19 1.89950 1.51930   1
   2   0  19 0.20315 1.68961   2
   2   0  20 18.3992 1.78553   1
   2   0  20 18.0694 2.06503   2
   2   0  21 1.13134 1.64421   1
   2   0  21 2.26970 1.85427   2
   2   0  22 35.3220 2.08482   1
   2   0  22 32.3466 2.31592   2
   2   0  23-0.24698 1.75319   1
   2   0  23 1.93725 2.02922   2
   2   0  24 200.387 5.14086   1
   2   0  24 204.036 5.50086   2
   2   0  25-0.93737 1.91502   1
   2   0  25 2.40437 2.40177   2
   2   0  26 6.97600 2.52202   2
   2   0  27-0.20254 2.52657   2
   2   0  28 21.4443 2.86789   2
   2   0  29-1.86645 2.73638   2
   2   0  30 12.2149 2.97614   2
   2   0  31 0.11845 3.00992   2
   2   0  32 117.427 4.70301   2
   2   0  33 3.18451 3.21803   2
   2   0  34-2.77445 3.34107   2
   2   0  35-1.23114 3.35351   2
  -2   1  35 65.4587 4.21797   2
  -2   1  34 9.82622 3.48498   2
  -2   1  33 6.64478 3.22819   2
  -2   1  32 79.0075 4.09942   2
  -2   1  31 7.05513 3.05917   2
  -2   1  30 45.3825 3.37891   2
  -2   1  29 4.84539 2.75464   2
  -2   1  28 13.8780 2.73032   2
  -2   1  27 3.54312 2.48174   2
  -2   1  26 1.50072 2.46768   2
  -2   1  25 40.2779 2.81224   2
   2   1 -25 36.4637 2.44122   2
  -2   1  24 173.729 5.02581   2
   2   1 -24 175.187 4.72032   2
  -2   1  23 61.7743 2.91144   2
   2   1 -23 56.4063 2.63879   2
  -2   1  22 133.244 4.18076   2
   2   1 -22 138.862 3.94146   2
  -2   1  21 27.8992 2.31888   2
   2   1 -21 26.6249 2.05964   2
  -2   1  20 47.5536 2.58621   2
   2   1 -20 54.2662 2.37101   2
  -2   1  19 3.42556 1.92305   2
   2   1 -19 1.27628 1.67000   2
  -2   1  18 155.312 4.29462   2
   2   1 -18 157.297 4.05859   2
  -2   1  17 15.6855 1.81563   2
   2   1 -17 19.1564 1.75344   2
   2   1 -16 156.989 4.05008   2
  -2   1  16 161.663 4.20660   2
   2   1 -15 24.6119 1.74007   2
  -2   1  15 18.7578 1.76857   2
   2   1 -14 26.3607 1.75401   2
  -2   1  14 27.7715 1.83095   2
   2   1 -13 4.71232 1.48505   2
  -2   1  13 2.65449 1.56893   2
   2   1 -12 623.657 13.0808   2
  -2   1  12 617.301 13.1395   2
   2   1 -11 1.49891 1.39672   2
  -2   1  11 1.84363 1.40283   2
   2   1 -10 105.980 2.88210   2
  -2   1  10 107.859 2.89398   2
   2   1  -9 50.4911 1.93292   2
  -2   1   9 54.8315 1.94108   2
  -2   1   8 205.279 4.67491   2
   2   1  -8 204.131 4.66605   2
  -2   1   7 139.349 3.30113   2
   2   1  -7 134.270 3.29816   2
  -2   1   6 78.6966 2.21034   2
   2   1  -6 80.9613 2.23662   2
  -2   1   5 2202.42 45.2190   2
   2   1  -5 2248.46 45.2114   2
   2   1  -4 26.4709 1.21267   2
  -2   1   4 29.5194 1.18839   2
  -2   1   3 14.1253 0.90949   2
   2   1  -3 13.3153 0.95146   2
  -2  -1   2 23.6555 0.84386   3
  -2   1   2 23.1686 0.88924   2
   2   1  -2 23.8624 0.93761   2
  -2  -1   1 384.496 7.66351   3
   2   1  -1 341.918 7.65852   3
   2  -1  -1 378.854 7.63426   5
   2   1  -1 382.950 7.67628   2
  -2   1   0 221.671 4.52059   5
  -2   1   0 212.838 4.51958   4
   2  -1   0 215.234 4.53212   4
  -2   1  -1 26.2969 0.82502   4
  -2  -1  -1 23.5859 0.78789   3
  -2   1  -1 26.0186 0.86218   5
   2  -1   1 25.0841 0.86802   4
  -2   1  -2 8.76636 0.66982   4
  -2   1  -2 8.27888 0.60609   1
   2  -1   2 7.81598 0.70297   4
  -2   1  -3 28.4706 0.99540   4
   2  -1   3 27.1371 1.01780   4
   2   1   3 28.3942 0.72381   5
  -2   1  -3 29.5008 0.92272   1
   2   1   3 26.6483 1.01566   1
  -2   1  -4 45.0251 1.27433   1
   2  -1   4 45.7637 1.37369   4
   2   1   4 44.8145 1.32661   1
  -2   1  -4 45.6298 1.32685   4
   2   1   5 7834.00 157.534   1
  -2   1  -5 7838.85 157.539   1
   2  -1   5 7938.92 157.542   4
  -2   1  -5 7812.94 157.536   4
  -2  -1  -5 7686.50 157.419   5
  -2   1  -6-1.41092 0.91910   1
   2   1   6 1.59990 0.98419   1
   2  -1   6 0.09181 1.02089   4
  -2   1  -7 68.0384 1.89017   1
   2   1   7 67.4539 1.89762   1
   2  -1   7 66.7619 1.90935   4
  -2   1  -8 56.8367 1.72577   1
   2   1   8 59.3445 1.78530   1
   2  -1   8 53.3205 1.71887   4
   2   1   9 468.917 9.83327   2
   2   1   9 467.625 9.77957   1
   2  -1   9 461.790 9.76722   4
   2   1  10 9.62802 1.28631   2
   2   1  10 12.8121 1.25752   1
   2  -1  10 12.2299 1.21002   4
   2   1  11 73.2694 2.17542   2
   2   1  11 67.0859 2.03228   1
   2  -1  11 65.8135 2.03926   4
   2   1  12-1.22667 1.30610   1
   2   1  12 0.48507 1.28349   2
   2   1  13 359.052 7.82612   2
   2   1  13 353.434 7.71101   1
   2   1  14 25.2474 1.68437   2
   2   1  14 21.7865 1.51372   1
   2   1  15 218.362 5.07942   2
   2   1  15 207.605 4.93816   1
   2   1  16 7.77496 1.52196   2
   2   1  16 5.99579 1.40460   1
   2   1  17 37.7502 2.08125   2
   2   1  17 39.2331 1.78070   1
   2   1  18 2.47966 1.70097   2
   2   1  18 2.04372 1.52914   1
   2   1  19 12.2934 1.87028   2
   2   1  19 13.6875 1.58786   1
   2   1  20 46.1695 2.38586   2
   2   1  20 43.6510 2.10504   1
   2   1  21 8.01018 2.02726   2
   2   1  21 11.0756 1.79440   1
   2   1  22 204.306 5.53408   2
   2   1  22 220.363 5.26927   1
   2   1  23 113.889 3.79601   2
   2   1  23 115.204 3.41360   1
   2  -1  23 108.650 3.37440   4
   2   1  24 9.94976 2.26185   2
   2   1  24 12.0290 1.94338   1
   2  -1  24 9.64453 1.92108   4
   2   1  25 3.50192 2.36820   2
   2   1  25 5.08774 1.93004   1
   2  -1  25 4.25682 1.98104   4
   2   1  26 41.4224 2.81380   2
   2   1  27 73.0702 3.41746   2
   2   1  28 5.05380 2.62973   2
   2   1  29 1.75089 2.53066   2
   2   1  30 18.3200 2.91917   2
   2   1  31 75.5630 3.81084   2
   2   1  32 29.2943 3.35453   2
   2   1  33 1.01587 3.13422   2
   2   1  34 10.2734 3.41430   2
   2   1  35-1.09106 3.41136   2
  -2   2  35 4.96052 3.46808   2
  -2   2  34 46.3850 3.75625   2
  -2   2  33 35.5760 3.65398   2
  -2   2  32 44.8789 3.71772   2
  -2   2  31 1.45695 2.99456   2
  -2   2  30 10.6268 2.98361   2
  -2   2  29 13.6013 2.87263   2
  -2   2  28 19.8962 2.87067   2
  -2   2  27 25.5653 2.93561   2
  -2   2  26 3.28993 2.52438   2
  -2   2  25 15.1037 2.59807   2
   2   2 -25 25.3112 2.23273   2
  -2   2  25 20.4547 2.14827   1
   2  -2 -25 22.7834 2.25621   2
  -2   2  24 119.140 4.00928   2
   2  -2 -24 116.253 3.62732   2
   2   2 -24 113.868 3.62042   2
  -2   2  23 31.1504 2.53248   2
   2   2 -23 31.5367 2.31607   2
   2  -2 -23 32.4609 2.28450   2
  -2   2  22 856.000 18.1102   2
   2  -2 -22 818.526 17.8712   2
   2   2 -22 855.308 17.8961   2
  -2   2  21 323.857 7.66502   2
   2   2 -21 331.107 7.43539   2
   2  -2 -21 308.683 7.39842   2
  -2   2  20 567.841 12.7474   2
   2   2 -20 591.034 12.5612   2
  -2   2  19 2.98947 1.81974   2
   2   2 -19 2.36958 1.69534   2
  -2   2  18 4.84318 1.81380   2
   2   2 -18 1.98375 1.54311   2
  -2   2  17 1.64712 1.74657   2
   2   2 -17 0.57898 1.52313   2
  -2   2  16 18.6200 1.79927   2
   2   2 -16 23.0113 1.76798   2
  -2   2  15 48.3108 2.16117   2
   2   2 -15 45.8597 2.02887   2
  -2   2  14 700.922 14.7506   2
   2   2 -14 691.552 14.6561   2
  -2   2  13 644.378 13.5572   2
   2   2 -13 634.907 13.4734   2
  -2   2  12 7.54759 1.56483   2
   2   2 -12 10.5750 1.43236   2
  -2   2  11 63.6859 2.15099   2
   2   2 -11 66.3622 2.15623   2
  -2   2  10 19.3662 1.43292   2
   2   2 -10 17.9958 1.45703   2
  -2   2   9 150.459 3.57469   2
   2   2  -9 141.004 3.52263   2
  -2   2   8 471.845 9.92482   2
   2   2  -8 467.745 9.89102   2
   2   2  -7 189.889 4.32760   2
  -2   2   7 192.424 4.35571   2
  -2   2   6 2.46877 1.23481   2
   2   2  -6 1.42496 1.22204   2
  -2   2   5 760.377 15.5146   2
   2   2  -5 747.985 15.5017   2
   2   2  -4 2646.21 54.3894   2
  -2   2   4 2718.11 54.3892   2
   2   2  -3 17.2215 1.00536   2
  -2  -2   3 14.9427 1.02336   3
  -2   2   3 16.2718 0.99193   2
   2   2  -2 6.19246 0.79230   2
  -2   2   2 5.73310 0.70281   5
  -2  -2   2 5.48899 0.91502   3
   2   2  -2 6.22587 0.99481   3
  -2   2   2 5.19450 0.76399   2
  -2  -2   1 398.988 8.07208   3
   2   2  -1 386.330 8.07600   3
  -2   2   1 387.021 7.93851   3
  -2   2   1 388.109 8.05101   4
  -2   2   1 384.329 8.01070   5
   2   2  -1 387.245 8.00009   2
  -2   2   0 428.768 8.52256   5
  -2  -2   0 404.591 8.53895   3
  -2   2   0 410.594 8.41562   3
   2   2   0 405.766 8.55544   3
  -2   2   0 415.687 8.53175   4
   2  -2   0 407.625 8.53621   4
  -2   2  -1 10.6637 0.57599   3
   2  -2   1 8.97155 0.95054   4
  -2   2  -1 10.0693 0.83609   4
  -2  -2  -1 6.20949 0.82875   3
   2   2   1 2.62182 0.93010   3
  -2  -2  -2 857.002 17.3331   3
   2   2   2 849.010 17.3323   3
  -2   2  -2 841.032 17.2504   1
   2  -2   2 859.107 17.3231   4
  -2   2  -2 835.499 17.3128   4
   2  -2   3 275.260 5.75784   4
  -2   2  -3 278.315 5.75531   4
   2   2   3 265.756 5.77075   3
  -2   2  -3 273.947 5.67223   1
   2   2   3 266.560 5.66624   1
  -2   2  -4 944.267 19.5695   1
  -2   2  -4 964.895 19.6247   4
   2  -2   4 986.893 19.6368   4
   2   2   4 953.226 19.5759   1
  -2   2  -5 234.161 5.05269   1
   2   2   5 233.214 5.04853   1
   2  -2   5 240.231 5.14654   4
  -2   2  -5 244.873 5.12648   4
  -2   2  -6 6.27488 0.88873   1
   2   2   6 5.48958 0.93104   1
  -2   2  -6 4.40526 1.04046   4
   2  -2   6 2.49985 1.06144   4
   2   2   7 30.9192 1.39540   1
   2  -2   7 35.4676 1.45303   4
  -2   2  -7 36.0154 1.36266   4
  -2   2  -7 28.9964 1.30843   1
   2   2   8 115.546 2.88973   1
   2  -2   8 127.187 2.96491   4
   2   2   8 120.877 2.91907   2
   2   2   9 18.0137 1.23769   1
   2  -2   9 16.7819 1.25476   4
   2   2   9 16.9521 1.31573   2
   2   2  10 654.123 13.5558   1
   2  -2  10 651.682 13.5812   4
   2   2  10 653.076 13.6298   2
   2   2  11 57.8053 1.95610   1
   2  -2  11 63.5415 2.07933   4
   2   2  11 62.8167 2.07403   2
   2  -2  12 74.7197 2.32416   4
   2   2  12 78.6729 2.29043   1
   2   2  12 78.3802 2.35672   2
   2  -2  13 48.7339 1.89545   4
   2   2  13 50.8019 1.96058   2
   2   2  13 47.1062 1.84425   1
   2   2  14 11.8058 1.37774   1
   2  -2  14 11.6426 1.39834   4
   2   2  14 12.0417 1.49721   2
   2  -2  15 56.8262 2.06515   4
   2   2  15 56.2128 2.04486   1
   2   2  15 61.5989 2.20957   2
   2  -2  16 7.46051 1.36171   4
   2   2  16 5.11774 1.36041   1
   2   2  16 3.87765 1.53635   2
   2  -2  17 3.42556 1.37931   4
   2   2  17 1.42498 1.43056   1
   2   2  17-0.05946 1.62663   2
   2  -2  18 16.9861 1.61654   4
   2   2  18 17.4789 1.63235   1
   2   2  18 16.3725 1.85017   2
   2  -2  19 39.5186 1.98316   4
   2   2  19 41.3156 1.99438   1
   2   2  19 41.3960 2.24303   2
   2  -2  20 24.1554 1.78248   4
   2   2  20 24.6921 1.84201   1
   2   2  20 25.3017 2.06891   2
   2  -2  21 1.83098 1.66803   4
   2   2  21 0.11283 1.72765   1
   2   2  21 1.12962 1.96657   2
   2  -2  22 16.9158 1.90421   4
   2   2  22 18.1875 1.85147   1
   2   2  22 20.7838 2.14516   2
   2  -2  23-1.28776 1.77495   4
   2   2  23 0.24666 1.75776   1
   2   2  23 1.00526 2.13478   2
   2  -2  24 21.7077 2.07086   4
   2   2  24 23.0160 2.06738   1
   2   2  24 24.2314 2.45819   2
   2  -2  25 4.12320 1.90065   4
   2   2  25 5.61634 2.40788   2
   2   2  25 5.41767 1.88658   1
   2   2  26 112.644 4.08338   2
   2   2  27 18.5485 2.74899   2
   2   2  28 1.89035 2.62997   2
   2   2  29 6.44590 2.81054   2
   2   2  30 60.3141 3.59888   2
   2   2  31 1.17886 2.98193   2
   2   2  32 26.0588 3.33550   2
   2   2  33 12.1900 3.26106   2
   2   2  34 6.97154 3.22276   2
   2   2  35-1.77092 3.24435   2
  -2   3  35 2.60708 3.42705   2
  -2  -3  35 6.42492 3.42779   2
  -2  -3  34 4.61534 3.50529   2
  -2   3  34-1.33351 3.28525   2
  -2   3  33 1.81224 3.08022   2
  -2  -3  33-1.45070 3.29872   2
  -2  -3  32 60.1876 3.84054   2
  -2   3  32 63.8469 3.91119   2
  -2   3  31 39.9441 3.50256   2
  -2  -3  31 36.2363 3.43449   2
  -2   3  30 11.0960 3.03174   2
  -2  -3  30 16.5160 3.15202   2
  -2   3  29 12.1146 2.81934   2
  -2  -3  29 12.0106 2.93125   2
  -2   3  28 8.95252 2.69363   2
  -2  -3  28 16.3918 2.95542   2
  -2   3  27 136.809 4.58360   2
  -2  -3  27 139.592 4.71072   2
  -2  -3  26 20.6863 2.80659   2
  -2   3  26 16.8915 2.63296   2
  -2  -3  25 106.902 4.00989   2
  -2   3  25 107.464 3.93996   2
  -2   3  25 116.986 3.56473   1
  -2  -3  25 110.782 3.48599   1
   2   3 -25 112.550 3.57462   2
  -2   3  24 36.9064 2.69980   2
  -2  -3  24 30.5321 2.75242   2
   2  -3 -24 37.7015 2.30345   2
   2   3 -24 34.4074 2.32578   2
  -2   3  23 49.7953 2.84811   2
  -2  -3  23 53.2602 2.91536   2
   2   3 -23 49.2311 2.47892   2
   2  -3 -23 52.3662 2.52201   2
  -2   3  22 27.8682 2.43655   2
  -2  -3  22 27.6980 2.36014   2
   2   3 -22 23.4893 2.05361   2
   2  -3 -22 25.2394 2.12970   2
  -2  -3  21 29.9242 2.38705   2
  -2   3  21 32.4765 2.26308   2
   2   3 -21 30.7685 2.09024   2
   2  -3 -21 29.8342 2.05325   2
  -2   3  20 126.480 3.90093   2
  -2  -3  20 124.921 3.96175   2
   2   3 -20 127.048 3.68137   2
   2  -3 -20 139.564 3.74930   2
  -2   3  19 127.902 3.82893   2
  -2  -3  19 130.353 3.91037   2
   2   3 -19 132.715 3.68111   2
   2  -3 -19 138.349 3.72430   2
  -2   3  18 37.8078 2.24706   2
  -2  -3  18 38.4164 2.20270   2
   2  -3 -18 40.9562 2.03949   2
   2   3 -18 42.0564 2.06821   2
  -2   3  17 170.407 4.54934   2
  -2  -3  17 168.952 4.59149   2
   2  -3 -17 177.576 4.43082   2
   2   3 -17 182.578 4.41559   2
  -2   3  16 8.99101 1.71361   2
  -2  -3  16 10.5694 1.78053   2
   2   3 -16 10.8063 1.60017   2
   2  -3 -16 10.2741 1.57211   2
  -2   3  15 134.695 3.67993   2
  -2  -3  15 131.658 3.69633   2
   2  -3 -15 138.365 3.54633   2
   2   3 -15 129.689 3.51708   2
  -2   3  14 484.075 10.2477   2
  -2  -3  14 460.769 10.2448   2
   2   3 -14 473.575 10.1577   2
   2  -3 -14 470.051 10.1588   2
  -2   3  13 426.890 9.18989   2
  -2  -3  13 418.926 9.18858   2
   2  -3 -13 421.709 9.09903   2
   2   3 -13 414.631 9.08661   2
  -2  -3  12 12.0603 1.62288   2
  -2   3  12 12.2404 1.53966   2
   2   3 -12 13.6570 1.51219   2
   2  -3 -12 11.4689 1.39114   2
  -2  -3  11 1.33895 1.42896   2
  -2   3  11-1.78410 1.28134   2
   2   3 -11-0.39923 1.26781   2
   2  -3 -11-0.50656 1.38803   2
  -2   3  10 76.2739 2.34851   2
  -2  -3  10 78.6776 2.41833   2
   2  -3 -10 84.0211 2.39949   2
   2   3 -10 77.5412 2.32255   2
  -2   3   9 38.6874 1.61080   2
  -2  -3   9 37.8862 1.76768   2
   2   3  -9 39.3808 1.66964   2
   2  -3  -9 42.4253 1.64627   2
  -2   3   8 7.86218 1.32433   2
  -2  -3   8 4.16704 1.20549   2
   2   3  -8 7.10972 1.27594   2
   2  -3  -8 6.17263 1.25571   2
  -2  -3   7 36.5280 1.28924   4
  -2   3   7 35.1173 1.46831   2
  -2  -3   7 33.5406 1.50434   2
   2   3  -7 34.9732 1.50634   2
   2  -3  -7 36.4515 1.52050   2
  -2  -3   6 238.537 5.39264   2
  -2   3   6 257.541 5.40081   2
   2  -3  -6 249.319 5.36753   2
   2   3  -6 252.315 5.38394   2
  -2  -3   6 243.613 5.25763   4
   2  -3  -6 248.015 5.20640   5
  -2  -3   5 339.755 7.07872   3
  -2   3   5 327.281 6.96900   2
  -2  -3   5 328.656 6.97574   2
   2  -3  -5 336.118 6.97046   2
   2   3  -5 331.188 6.96900   2
  -2  -3   5 326.490 6.86971   4
   2  -3  -5 325.584 6.85298   5
  -2  -3   4 477.838 9.29654   3
   2  -3  -4 427.263 9.16119   2
   2   3  -4 445.140 9.16735   2
  -2  -3   4 444.721 9.08546   4
  -2   3   4 453.495 9.17012   2
  -2  -3   4 430.501 9.16698   2
   2  -3  -4 425.835 9.10422   5
  -2   3   3 167.075 3.67451   5
  -2  -3   3 171.483 3.88498   3
  -2  -3   3 175.294 3.60910   4
   2   3  -3 166.592 3.87399   3
  -2  -3   3 165.092 3.70459   2
  -2   3   3 168.191 3.69852   2
   2  -3  -3 175.917 3.69690   2
   2   3  -3 164.332 3.70273   2
   2   3  -2 507.951 10.3676   2
  -2   3   2 489.926 10.3728   3
  -2  -3   2 502.396 10.2988   4
   2   3  -2 530.803 10.5302   3
  -2  -3   2 508.900 10.5097   3
  -2   3   2 501.942 10.3603   2
  -2  -3   2 494.540 10.3678   2
   2  -3  -2 509.656 10.3621   2
   2   3  -2 510.864 10.2942   4
  -2   3   2 496.272 10.3934   5
   2   3  -1 2520.21 52.0234   3
  -2   3   1 2582.96 51.9617   5
  -2   3   1 2571.38 51.9952   4
  -2  -3   1 2536.09 51.8439   4
  -2   3   1 2540.69 51.9125   3
  -2  -3   1 2610.85 52.0373   3
   2   3  -1 2587.41 51.8403   4
   2  -3  -1 2552.12 51.8923   2
   2   3  -1 2573.57 51.8948   2
   2   3   0 299.662 6.20916   4
  -2   3   0 304.145 6.40857   4
   2   3   0 305.626 6.47250   3
  -2   3   0 301.393 6.30698   3
  -2  -3   0 316.235 6.46160   3
  -2  -3  -1 36.1348 1.37730   3
   2   3   1 35.6254 1.43460   3
   2  -3   1 31.0963 1.10471   3
  -2   3  -1 37.4506 1.28866   4
  -2   3  -1 35.5618 1.12907   3
  -2   3  -2 35.1596 1.33902   4
   2  -3   2 31.1109 1.12732   3
   2   3   2 31.1759 1.44291   3
  -2  -3  -2 32.8000 1.01025   1
  -2   3  -2 33.4351 0.98188   1
  -2  -3  -2 32.3544 1.34949   3
  -2   3  -3 239.447 4.92980   4
   2  -3   3 215.546 4.82183   3
   2   3   3 241.248 4.99304   3
   2  -3   3 224.556 4.77608   1
  -2   3  -3 227.614 4.76493   1
  -2  -3  -3 223.901 4.76726   1
  -2   3  -4 382.305 7.99374   4
  -2   3  -4 381.985 7.87388   1
  -2  -3  -4 373.305 7.87190   1
   2   3   4 391.970 8.03352   3
   2   3   4 381.575 7.87547   1
   2  -3   4 374.876 7.87882   1
   2  -3   5 136.379 2.99934   1
   2   3   5 135.336 2.98200   1
  -2  -3  -5 129.553 2.96348   1
  -2   3  -5 135.182 3.10443   4
  -2   3  -5 127.983 2.95287   1
  -2   3  -6 417.945 8.72282   4
   2  -3   6 416.625 8.64056   1
   2   3   6 417.306 8.63602   1
  -2  -3  -6 410.995 8.64126   1
  -2   3  -6 411.270 8.64592   1
  -2   3  -7 39.5067 1.42467   4
   2   3   7 35.7371 1.34437   1
   2  -3   7 35.2792 1.37006   1
  -2  -3  -7 37.1574 1.37442   1
  -2   3  -7 37.1103 1.33179   1
  -2   3  -8 2.17322 1.07957   4
   2   3   8 3.79922 0.93756   1
   2  -3   8 5.18473 1.02373   1
   2  -3   8 4.19513 1.17013   2
   2   3   8 2.96350 1.05449   2
  -2   3  -9 49.1864 1.74309   4
   2   3   9 51.9954 1.69753   1
   2  -3   9 48.8314 1.65155   1
   2  -3   9 52.0830 1.76856   2
   2   3   9 51.4556 1.79598   2
   2   3  10 52.6383 1.74746   1
   2  -3  10 53.9039 1.80752   1
   2   3  10 53.2949 1.84227   2
   2  -3  10 50.5329 1.79457   2
   2  -3  11 35.4901 1.57900   1
   2   3  11 37.2336 1.57380   1
   2  -3  11 33.5563 1.69498   2
   2   3  11 38.8927 1.65791   2
   2   3  12 51.0895 1.92747   2
   2  -3  12 46.9000 1.93977   2
   2  -3  12 54.1394 1.87019   1
   2   3  12 55.8920 1.82141   1
   2  -3  13 2.63218 1.32541   1
   2   3  13 2.34478 1.19257   1
   2   3  13-0.08857 1.40256   2
   2  -3  13 0.91015 1.39663   2
   2   3  14 921.864 19.0592   1
   2  -3  14 931.290 19.0682   1
   2  -3  14 886.959 19.1780   2
   2   3  14 932.819 19.1901   2
   2   3  15 41.2567 1.75460   1
   2  -3  15 40.7858 1.78381   1
   2   3  15 38.6906 1.92553   2
   2  -3  15 38.9438 1.94520   2
   2  -3  16 246.546 5.65111   1
   2   3  16 252.961 5.64039   1
   2   3  16 241.874 5.79702   2
   2  -3  16 242.058 5.83597   2
   2  -3  17 9.44940 1.47786   1
   2   3  17 8.88889 1.43793   1
   2  -3  17 7.56694 1.71810   2
   2   3  17 7.86562 1.68051   2
   2   3  18 75.5223 2.48767   1
   2  -3  18 71.6343 2.42938   1
   2  -3  18 70.1920 2.71180   2
   2   3  18 73.8549 2.68040   2
   2   3  19 32.5029 1.83203   1
   2  -3  19 31.0601 1.89132   1
   2  -3  19 29.5623 2.03103   2
   2   3  19 28.5976 2.06233   2
   2   3  20 110.142 3.21352   1
   2  -3  20 109.736 3.20724   1
   2  -3  20 110.318 3.50715   2
   2   3  20 109.724 3.49945   2
   2  -3  21 1.24439 1.71862   1
   2   3  21 0.73195 1.65522   1
   2   3  21 1.13133 1.96287   2
   2  -3  21-0.46224 1.95846   2
   2   3  22 3.53504 1.75507   1
   2  -3  22 4.79112 1.78541   1
   2  -3  22 3.81495 2.09302   2
   2   3  22 2.78227 2.08202   2
   2  -3  23 56.6016 2.45070   1
   2   3  23 57.7434 2.52194   1
   2  -3  23 58.9167 2.94387   2
   2   3  23 59.3201 2.80686   2
   2   3  24 19.8193 2.07306   1
   2  -3  24 19.2026 2.01995   1
   2   3  24 18.1410 2.36700   2
   2  -3  24 18.7750 2.45921   2
   2   3  25 9.02141 1.96304   1
   2  -3  25 3.47002 1.86779   1
   2   3  25 6.25344 2.34132   2
   2  -3  25 7.68903 2.46746   2
   2   3  26 70.8315 3.33878   2
   2  -3  26 77.5000 3.48270   2
   2  -3  27 0.92237 2.58779   2
   2   3  27 1.50882 2.47159   2
   2   3  28 71.3169 3.44687   2
   2  -3  28 69.7630 3.61051   2
   2   3  29 26.1644 2.98757   2
   2  -3  29 28.1925 3.10858   2
   2   3  30 3.84938 2.86195   2
   2  -3  30 7.60566 2.90563   2
   2  -3  31 12.0976 3.14282   2
   2   3  31 11.3003 3.02990   2
   2  -3  32 1.98773 3.03271   2
   2   3  32 6.35046 3.11979   2
   2  -3  33 5.27077 3.10939   2
   2   3  33 3.80472 3.21268   2
   2  -3  34-3.32860 3.21282   2
   2   3  34 0.13150 3.25542   2
   2   3  35 21.7563 3.49025   2
   2  -3  35 32.8058 3.55036   2
  -2   4  35 3.41296 3.24589   2
  -2  -4  35-3.91374 3.47441   2
  -2  -4  34 23.3405 3.54084   2
  -2   4  34 27.9841 3.60121   2
  -2  -4  33 26.0961 3.54576   2
  -2   4  33 18.9083 3.42675   2
  -2   4  32 27.0860 3.32919   2
  -2  -4  32 30.8217 3.53984   2
  -2   4  31-1.08479 2.93453   2
  -2  -4  31 2.84172 3.06436   2
  -2  -4  30 21.7168 3.11775   2
  -2   4  30 24.6727 3.00682   2
  -2   4  29 37.4703 3.28778   2
  -2  -4  29 40.3023 3.24943   2
  -2   4  28 19.7227 2.93529   2
  -2  -4  28 25.5081 2.98715   2
  -2  -4  27 18.1282 2.81361   2
  -2   4  27 16.1474 2.81420   2
  -2   4  26 1.58668 2.48344   2
  -2  -4  26 2.13498 2.52550   2
  -2  -4  25 3.71460 1.89097   4
  -2   4  25 5.12913 1.95073   1
  -2  -4  25 4.85195 1.98785   1
  -2   4  25 8.73365 2.41968   2
  -2  -4  25 4.38784 2.30942   2
  -2  -4  24 60.7147 2.58714   4
  -2   4  24 62.5543 2.61079   1
  -2  -4  24 57.9444 2.62372   1
   2  -4 -24 60.9265 2.70859   2
   2   4 -24 60.8185 2.69360   2
  -2  -4  24 55.2451 3.09538   2
  -2   4  24 60.0171 3.01095   2
  -2  -4  23 323.865 7.30992   4
   2  -4 -23 314.864 7.39527   2
   2   4 -23 318.327 7.38760   2
  -2   4  23 312.984 7.71558   2
  -2  -4  23 307.997 7.72723   2
  -2  -4  22 52.7088 2.36558   4
   2   4 -22 49.5825 2.43551   2
   2  -4 -22 59.0788 2.51519   2
  -2   4  22 55.6730 2.78529   2
  -2  -4  22 53.2181 2.80356   2
  -2  -4  21 191.414 4.69800   4
   2  -4 -21 190.334 4.79170   2
   2   4 -21 185.855 4.76044   2
  -2   4  21 176.011 4.99336   2
  -2  -4  21 186.767 5.05912   2
  -2  -4  20 24.0692 1.84278   4
   2  -4 -20 24.7273 1.94355   2
   2   4 -20 24.8797 1.94811   2
  -2  -4  20 23.6680 2.20340   2
  -2   4  20 24.6247 2.22501   2
  -2  -4  19 22.4494 1.73042   4
   2   4 -19 24.7311 1.91558   2
   2  -4 -19 24.6185 1.94622   2
  -2  -4  19 22.8650 2.15991   2
  -2   4  19 25.2991 2.14931   2
  -2  -4  18 0.23076 1.42878   4
   2   4 -18 1.24968 1.59942   2
   2  -4 -18 1.63374 1.62323   2
  -2   4  18-0.26689 1.69197   2
  -2  -4  18 0.27541 1.74040   2
  -2  -4  17 1.00580 1.37914   4
   2   4 -17-0.05177 1.47781   2
   2  -4 -17 0.77901 1.43484   2
  -2   4  17 0.06282 1.65318   2
  -2  -4  17 2.98125 1.70991   2
  -2  -4  16 27.1247 1.63375   4
   2  -4 -16 25.8547 1.77037   2
   2   4 -16 22.5544 1.71991   2
  -2   4  16 23.1817 1.85837   2
  -2  -4  16 27.1613 1.90220   2
  -2  -4  15 4.93657 1.29429   4
   2  -4 -15 3.31674 1.42014   2
   2   4 -15 4.00360 1.44641   2
  -2  -4  15 3.70963 1.67738   2
  -2   4  15 3.19958 1.61719   2
   2  -4 -14 21.1074 1.62359   2
   2   4 -14 20.2232 1.60735   2
  -2  -4  14 19.4897 1.44122   4
  -2   4  14 19.7178 1.63767   2
  -2  -4  14 17.3559 1.62824   2
  -2  -4  13 17.6906 1.35553   4
   2   4 -13 18.3112 1.46749   2
   2  -4 -13 16.8184 1.54528   2
  -2   4  13 19.4259 1.53360   2
  -2  -4  13 19.3289 1.65943   2
   2   4 -12 188.530 4.46459   2
   2  -4 -12 189.003 4.48941   2
  -2  -4  12 192.296 4.36485   4
  -2   4  12 191.726 4.57536   2
  -2  -4  12 188.797 4.56742   2
   2  -4 -11 577.161 11.9715   2
   2   4 -11 558.787 11.9712   2
  -2  -4  11 566.325 11.8786   4
  -2  -4  11 574.565 12.0629   2
  -2   4  11 567.454 12.0237   2
   2  -4 -10 21.0501 1.45726   2
   2   4 -10 19.2224 1.41572   2
  -2  -4  10 20.8259 1.33015   4
   2  -4 -10 21.4963 0.90907   5
  -2   4  10 20.4512 1.48710   2
  -2  -4  10 19.7683 1.45598   2
  -2   4   9 29.1842 1.48077   2
   2  -4  -9 33.8581 1.52809   2
   2   4  -9 32.2249 1.52575   2
   2  -4  -9 30.9149 1.11231   5
  -2  -4   9 38.7166 1.42671   4
  -2  -4   9 31.7152 1.57951   2
   2  -4  -8 232.093 4.90365   5
   2   4  -8 234.284 5.12417   2
   2  -4  -8 232.916 5.11237   2
  -2  -4   8 226.911 5.03420   4
  -2  -4   8 229.374 5.15692   2
  -2   4   8 232.418 5.14007   2
   2  -4  -7-0.07678 0.73552   5
   2  -4  -7 0.83160 1.05229   2
   2   4  -7 1.46265 1.10523   2
  -2  -4   7 0.41504 0.90562   4
  -2   4   7 0.58667 1.11350   2
  -2  -4   7-0.19586 1.07255   2
   2  -4  -6 29.9282 1.28762   2
   2   4  -6 27.9395 1.26783   2
   2  -4  -6 30.4443 1.07441   5
  -2  -4   6 24.5182 1.54475   3
  -2  -4   6 28.9354 1.29923   2
  -2   4   6 29.0951 1.26532   2
  -2  -4   6 28.8231 1.17290   4
  -2   4   5 838.922 16.8775   5
   2  -4  -5 846.804 16.9315   2
   2   4  -5 829.787 16.9336   2
  -2  -4   5 783.862 17.0888   3
  -2  -4   5 838.387 16.9026   4
  -2  -4   5 808.875 16.9577   2
  -2   4   5 809.793 16.9399   2
   2   4  -4 45.1466 1.40075   2
   2  -4  -4 46.6674 1.36970   2
  -2  -4   4 45.0038 1.78661   3
   2   4  -4 44.1503 1.25994   4
  -2   4   4 45.9998 1.37798   2
  -2  -4   4 47.4158 1.43009   2
  -2   4   4 44.8142 1.30120   5
  -2  -4   4 43.7744 1.30874   4
   2  -4  -3 12.4406 0.88739   2
  -2   4   3 13.5347 0.92132   5
  -2   4   3 14.3071 1.05263   3
   2   4  -3 13.3769 0.90031   2
  -2  -4   3 11.6671 1.24106   3
  -2  -4   3 12.3062 0.86098   2
  -2   4   3 13.3631 0.83060   2
   2   4  -3 12.0478 0.77149   4
   2   4  -3 10.0390 1.35359   3
  -2  -4   3 10.8203 0.78841   4
   2   4  -2 133.839 2.88977   2
   2  -4  -2 133.396 2.88648   2
  -2   4   2 130.771 3.02090   3
   2   4  -2 136.290 3.25957   3
  -2  -4   2 126.304 3.18094   3
  -2  -4   2 132.268 2.88182   2
  -2  -4   2 128.189 2.87540   4
  -2   4   2 130.939 3.09606   4
   2   4  -2 130.592 2.83829   4
  -2   4   2 133.959 2.99122   5
  -2   4   1 819.973 16.6138   3
  -2  -4   1 804.269 16.7431   3
   2   4  -1 795.744 16.7358   3
   2  -4  -1 813.002 16.5182   2
   2   4  -1 816.207 16.5214   2
   2  -4  -1 798.190 16.6079   3
   2   4  -1 813.103 16.5108   4
  -2  -4   1 803.233 16.5184   4
  -2   4   1 831.161 16.6935   4
   2   4   0 62.5199 1.51894   4
  -2   4   0 65.2372 1.84566   4
   2   4   0 63.6630 1.53529   2
   2   4   0 61.4641 2.01314   3
  -2   4   0 66.3792 1.73409   3
  -2  -4   0 64.5667 1.97467   3
   2  -4   0 62.1919 1.69526   3
  -2   4  -1 684.458 13.7886   4
  -2  -4  -1 646.555 13.5854   1
  -2   4  -1 676.612 13.5872   1
   2   4   1 661.100 13.6076   4
  -2  -4  -1 669.829 13.8341   3
  -2   4  -1 666.665 13.7152   3
   2  -4   1 675.326 13.7179   3
   2   4   1 682.979 13.8483   3
  -2   4  -2 292.982 6.20386   3
  -2   4  -2 289.098 6.28514   4
   2   4   2 295.465 6.36714   3
  -2  -4  -2 297.105 6.36665   3
   2  -4   2 285.184 6.21781   3
  -2  -4  -2 297.604 6.07739   1
  -2   4  -2 294.511 6.07623   1
   2   4   3 98.6625 2.58859   3
   2  -4   3 93.8753 2.36883   3
  -2  -4  -3 102.307 2.53690   3
  -2   4  -3 98.3498 2.19011   1
  -2  -4  -3 94.9673 2.19171   1
  -2   4  -3 100.563 2.48766   4
  -2   4  -4 4.38791 1.09435   4
   2   4   4 3.59527 0.74438   1
   2  -4   4 3.48873 0.77438   1
   2   4   4 2.98451 1.17752   3
   2  -4   4 4.22171 0.95314   3
  -2   4  -4 3.80926 0.67634   1
  -2  -4  -4 4.30484 0.72738   1
  -2   4  -5 0.15902 0.98644   4
  -2   4  -5 0.21207 0.73178   1
  -2  -4  -5-0.25987 0.77361   1
   2   4   5-0.93872 1.20824   3
   2  -4   5 1.61027 0.79080   1
   2   4   5 0.41747 0.76201   1
   2  -4   5 0.30738 0.97949   3
   2   4   6 11.1116 0.93212   1
   2  -4   6 12.1763 0.93454   1
  -2   4  -6 9.07079 1.17620   4
  -2   4  -6 11.5359 0.87436   1
  -2  -4  -6 11.8762 0.92009   1
   2  -4   7 27.3110 1.27755   2
   2   4   7 29.8015 1.21894   2
  -2   4  -7 29.9575 1.38851   4
   2  -4   7 28.1194 1.18871   1
   2   4   7 32.2321 1.22086   1
   2  -4   8 8.97619 1.09992   2
   2   4   8 7.12291 1.09967   2
  -2   4  -8 4.71908 1.20266   4
   2  -4   8 8.64300 0.99028   1
   2   4   8 7.67302 0.97763   1
   2  -4   9 165.706 3.86557   2
   2   4   9 171.017 3.87113   2
   2   4   9 165.063 3.80589   1
   2  -4   9 166.564 3.81248   1
  -2   4  -9 167.642 3.94788   4
   2  -4  10 23.1955 1.34163   2
   2   4  10 22.9158 1.33625   2
  -2   4 -10 23.2238 1.45072   4
   2   4  10 21.9033 1.26542   1
   2  -4  10 25.3027 1.33600   1
   2  -4  11 221.152 5.13855   2
   2   4  11 225.445 5.13679   2
   2  -4  11 229.126 5.03913   1
   2   4  11 224.864 5.02594   1
   2   4  12 1.26087 1.23856   2
   2  -4  12 0.67597 1.38953   2
   2   4  12 0.36151 1.20211   1
   2  -4  12 3.25578 1.18699   1
   2   4  13 13.1348 1.44822   2
   2  -4  13 13.6660 1.57149   2
   2  -4  13 14.7427 1.38025   1
   2   4  13 14.7913 1.34825   1
   2  -4  14 237.321 5.38369   1
   2   4  14 238.491 5.37946   1
   2   4  14 235.416 5.51620   2
   2  -4  14 237.958 5.53659   2
   2  -4  15 18.3889 1.51509   1
   2   4  15 17.6330 1.42534   1
   2   4  15 17.7899 1.56030   2
   2  -4  15 17.4129 1.66191   2
   2  -4  16 77.5036 2.41818   1
   2   4  16 77.0327 2.37694   1
   2   4  16 77.0502 2.64698   2
   2  -4  16 77.3715 2.64435   2
   2   4  17 33.3648 1.78579   1
   2  -4  17 38.0956 1.82061   1
   2   4  17 36.9538 1.99286   2
   2  -4  17 38.8005 2.14203   2
   2   4  18 324.595 7.40974   1
   2  -4  18 342.868 7.46050   1
   2   4  18 330.146 7.62922   2
   2  -4  18 334.987 7.66771   2
   2  -4  19 73.9913 2.56571   1
   2   4  19 75.9897 2.51839   1
   2   4  19 70.4308 2.83137   2
   2  -4  19 74.3117 2.77348   2
   2   4  20 1.39113 1.60713   1
   2  -4  20 1.88862 1.55589   1
   2  -4  20 1.02829 1.83290   2
   2   4  20 4.06860 1.92149   2
   2  -4  21 35.5104 2.09927   1
   2   4  21 33.1025 1.97278   1
   2   4  21 36.0382 2.34440   2
   2  -4  21 35.8898 2.38037   2
   2   4  22 98.0544 3.22368   1
   2  -4  22 107.450 3.21606   1
   2  -4  22 111.828 3.62163   2
   2   4  22 98.6605 3.49954   2
   2  -4  23 20.8079 1.94520   1
   2   4  23 20.2594 2.03454   1
   2   4  23 17.1816 2.30631   2
   2  -4  23 22.2877 2.44032   2
   2   4  24-2.30236 1.83947   1
   2  -4  24-0.25664 1.89319   1
   2   4  24-0.70176 2.22603   2
   2  -4  24-0.18007 2.32978   2
   2   4  25 4.12780 1.96144   1
   2  -4  25 2.92584 2.47080   2
   2   4  25 4.87239 2.40994   2
   2  -4  26 24.9538 2.71782   2
   2   4  26 32.8980 2.75615   2
   2   4  27 33.4905 2.91434   2
   2  -4  27 33.1150 2.92377   2
   2   4  28-0.62730 2.67751   2
   2  -4  28-2.13905 2.69866   2
   2   4  29 40.8950 3.22102   2
   2  -4  29 44.3833 3.23535   2
   2  -4  30 14.1129 2.97886   2
   2   4  30 17.8958 3.03944   2
   2  -4  31 20.6546 3.27257   2
   2   4  31 18.1090 3.12066   2
   2   4  32 2.19403 3.00699   2
   2  -4  32 4.86246 3.22127   2
   2   4  33 13.0311 3.19900   2
   2  -4  33 15.2549 3.45574   2
   2   4  34 2.62213 3.19691   2
   2  -4  34-0.66947 3.32209   2
   2   4  35 31.9769 3.78362   2
   2  -4  35 31.0831 3.63195   2
  -2  -5  35-2.37265 3.39794   2
  -2   5  35 4.07313 3.49746   2
  -2   5  34-4.21920 3.43409   2
  -2  -5  34-1.22102 3.43700   2
  -2   5  33 114.668 4.72832   2
  -2  -5  33 107.481 4.77213   2
  -2   5  32 4.70668 3.02792   2
  -2  -5  32 9.31256 3.29243   2
  -2   5  31 2.15929 2.92256   2
  -2  -5  31 4.94670 2.96488   2
  -2   5  30 10.5589 2.91087   2
  -2  -5  30 5.25201 2.89808   2
  -2  -5  29 52.7596 3.51365   2
  -2   5  29 52.0951 3.33397   2
  -2   5  28-0.10762 2.63230   2
  -2  -5  28 1.44181 2.72301   2
  -2  -5  27 7.55775 2.68509   2
  -2   5  27 13.9604 2.59680   2
  -2   5  26 15.0969 2.69987   2
  -2  -5  26 18.1079 2.72411   2
  -2  -5  25 33.1552 2.25112   1
  -2   5  25 37.7592 2.41559   1
  -2   5  25 39.8999 2.91450   2
  -2  -5  25 36.9221 2.94137   2
  -2  -5  24-1.21674 2.54588   2
  -2   5  24 0.63489 2.39439   2
  -2  -5  24 2.91799 1.93384   4
  -2   5  24-1.35350 1.95537   1
  -2  -5  24-1.08060 1.78160   1
  -2   5  23 16.8688 2.32739   2
  -2  -5  23 14.7344 2.37955   2
  -2  -5  23 18.8604 2.06614   4
  -2   5  23 19.7053 2.07219   1
  -2  -5  23 14.9711 1.94456   1
  -2   5  22 5.85673 2.23325   2
  -2  -5  22 6.90084 2.35671   2
  -2  -5  22 8.13244 1.80609   4
   2   5 -22 7.55962 1.91753   2
   2  -5 -22 7.06768 1.98537   2
  -2  -5  21 14.7546 2.17355   2
  -2   5  21 14.3312 2.12668   2
  -2  -5  21 14.9392 1.78210   4
   2   5 -21 12.4741 1.93926   2
   2  -5 -21 11.3957 1.92147   2
  -2  -5  20 4.38923 2.06166   2
  -2   5  20 2.82489 1.98721   2
  -2  -5  20 2.72460 1.58655   4
   2  -5 -20 5.02473 1.77758   2
   2   5 -20 1.35741 1.74984   2
  -2  -5  19 34.2279 2.35751   2
  -2   5  19 35.5407 2.31050   2
  -2  -5  19 34.8792 1.97931   4
   2  -5 -19 36.5863 2.09048   2
   2   5 -19 36.8885 2.08160   2
  -2   5  18 37.1482 2.30608   2
  -2  -5  18 35.3676 2.19685   2
  -2  -5  18 38.8093 1.94646   4
   2   5 -18 43.7007 2.08651   2
   2  -5 -18 40.9048 2.08132   2
  -2   5  17 201.010 5.05951   2
  -2  -5  17 207.871 5.07588   2
  -2  -5  17 195.820 4.76243   4
   2  -5 -17 202.400 4.87974   2
   2   5 -17 195.283 4.84120   2
  -2  -5  16 11.1748 1.84214   2
  -2   5  16 13.2011 1.71585   2
  -2  -5  16 12.5430 1.49846   4
   2   5 -16 12.1930 1.54592   2
   2  -5 -16 13.0811 1.53004   2
  -2   5  15 37.6820 2.03614   2
  -2  -5  15 39.1639 2.02123   2
   2  -5 -15 38.9108 1.82699   2
   2   5 -15 38.3198 1.80407   2
   2  -5 -15 38.3994 1.20786   5
  -2  -5  15 39.0374 1.76861   4
   2   5 -14 33.2174 1.72565   2
   2  -5 -14 32.1364 1.71854   2
  -2   5  14 30.2320 1.81363   2
  -2  -5  14 31.8453 1.88757   2
  -2  -5  14 31.6032 1.57273   4
   2  -5 -14 31.3467 1.08421   5
   2  -5 -13 217.802 4.95453   2
   2   5 -13 207.041 4.92821   2
  -2   5  13 212.285 5.05767   2
  -2  -5  13 216.455 5.07807   2
  -2  -5  13 207.430 4.85097   4
   2  -5 -13 215.498 4.55398   5
   2  -5 -12 31.9495 1.56165   2
   2   5 -12 31.7510 1.64356   2
  -2  -5  12 30.8112 1.73653   2
  -2   5  12 33.1932 1.68810   2
  -2  -5  12 31.2557 1.49564   4
   2  -5 -12 31.5715 1.07725   5
   2  -5 -11 162.602 3.94933   2
   2   5 -11 173.530 3.97401   2
   2  -5 -11 164.678 3.63791   5
  -2  -5  11 170.454 4.07971   2
  -2   5  11 168.284 4.05920   2
  -2  -5  11 166.753 3.89373   4
  -2  -5  10 225.809 5.11591   2
  -2   5  10 219.391 5.07521   2
   2  -5 -10 225.963 4.77784   5
  -2  -5  10 222.099 4.97739   4
   2  -5 -10 220.197 5.01151   2
   2   5 -10 223.842 5.03213   2
   2   5  -9 1.84507 1.12463   2
   2  -5  -9 3.05830 1.22131   2
   2  -5  -9 6.34902 0.88485   5
  -2  -5   9 2.02914 1.25288   2
  -2   5   9 2.31932 1.19305   2
  -2  -5   9 1.03990 1.13181   4
   2  -5  -8 51.2791 1.65978   2
   2   5  -8 48.5736 1.67799   2
  -2  -5   8 49.2082 1.63149   4
  -2   5   8 51.6514 1.72419   2
  -2  -5   8 48.1274 1.72184   2
   2  -5  -7 251.988 5.40431   2
   2   5  -7 247.180 5.40428   2
  -2  -5   7 250.683 5.40733   4
  -2  -5   7 247.756 5.46107   2
  -2   5   7 248.016 5.42988   2
  -2   5   6 15.3061 0.91299   5
  -2   5   6 13.6011 1.09305   2
  -2  -5   6 15.6044 1.12808   2
  -2  -5   6 14.8240 1.08671   4
   2  -5  -6 13.3909 1.02071   2
   2   5  -6 15.6479 1.06678   2
   2   5  -5 291.881 6.21374   4
  -2   5   5 292.886 6.24273   2
  -2   5   5 297.125 6.36206   3
  -2   5   5 295.760 6.21852   5
   2   5  -5 298.593 6.22917   2
   2  -5  -5 296.602 6.21594   2
  -2  -5   5 299.927 6.25333   4
  -2  -5   5 282.564 6.25870   2
  -2   5   4 29.8626 1.35186   3
   2  -5  -4 27.4193 1.07954   2
   2   5  -4 25.8978 1.05920   2
   2   5  -4 27.2287 1.05064   4
  -2   5   4 29.8538 1.14100   5
  -2  -5   4 30.0234 1.15618   4
  -2   5   4 28.0920 1.06035   2
  -2  -5   4 28.6911 1.10017   2
   2   5  -4 24.9219 1.58019   3
  -2  -5   3 3.72431 0.82820   4
  -2   5   3 4.34141 1.06136   3
   2   5  -3 5.59811 0.74072   4
  -2   5   3 5.41376 0.96706   5
   2   5  -3 3.81973 1.28483   3
   2  -5  -3 5.44900 0.73666   2
   2   5  -3 5.08231 0.73211   2
  -2  -5   3 5.44303 0.75884   2
  -2   5   3 5.75803 0.70930   2
  -2   5   3 4.21477 1.16474   4
  -2   5   2 3.35934 1.12050   4
  -2   5   2 3.37033 1.08900   3
   2  -5  -2 3.72020 0.64246   2
   2   5  -2 2.76344 0.59998   4
   2   5  -2 3.88055 1.28143   3
  -2  -5   2 3.38416 0.78025   4
   2   5  -2 2.65793 0.67705   2
   2   5  -1 19.2925 1.43640   3
   2  -5  -1 19.1710 0.78194   2
   2   5  -1 18.7794 0.78484   4
   2   5  -1 19.0643 0.77606   2
   2  -5  -1 19.8694 1.18368   3
  -2   5   1 19.0277 1.13986   3
  -2   5   1 19.3246 1.24404   4
  -2  -5   1 21.1638 0.93909   4
   2   5   0 151.991 3.26829   2
   2   5   0 156.685 3.34595   4
  -2   5   0 155.499 3.58693   4
   2  -5   0 152.276 3.27397   2
  -2   5   0 152.970 3.52526   3
   2   5   0 155.233 3.72247   3
   2  -5   0 156.624 3.50408   3
   2   5   1 17.8668 0.84838   4
  -2   5  -1 17.5079 0.64688   1
  -2  -5  -1 15.6563 0.63765   1
  -2   5  -1 17.2964 1.25042   4
   2  -5   1 17.6111 1.07949   3
   2   5   1 14.7641 1.46473   3
  -2   5  -1 17.5661 1.18021   3
   2   5   2 1.45138 1.30643   3
   2  -5   2 2.37967 1.05040   3
   2   5   2 2.78262 0.70526   4
  -2   5  -2 4.57055 1.04790   3
  -2  -5  -2 2.52266 0.52110   1
  -2   5  -2 3.27380 0.54757   1
  -2   5  -2 3.05879 1.11288   4
   2  -5   3 0.71719 1.01927   3
  -2   5  -3 4.45449 1.10000   4
   2   5   3 1.84269 1.30196   3
  -2  -5  -3 3.02285 0.59528   1
  -2   5  -3 3.16608 0.59040   1
   2   5   4 475.233 10.1339   3
   2  -5   4 477.461 10.0433   3
  -2  -5  -4 474.042 9.85005   1
  -2   5  -4 484.568 9.85397   1
  -2   5  -4 481.149 10.0787   4
   2  -5   5 331.288 6.89142   1
   2   5   5 331.872 6.88112   1
  -2   5  -5 327.649 7.08960   4
   2  -5   5 325.829 7.06501   3
  -2  -5  -5 326.435 6.88718   1
   2   5   5 334.357 7.19358   3
   2   5   6 118.780 3.09006   3
   2  -5   6 115.487 2.72884   2
   2   5   6 113.309 2.70399   2
   2  -5   6 111.568 2.67621   1
   2   5   6 118.540 2.67992   1
  -2   5  -6 118.740 2.92848   4
   2  -5   6 119.847 2.93293   3
   2  -5   7 25.9165 1.38393   3
   2   5   7 29.4163 1.19307   1
   2  -5   7 30.0369 1.25817   2
   2   5   7 28.8752 1.20675   2
   2   5   7 28.6344 1.59549   3
  -2   5  -7 26.0675 1.51276   4
   2  -5   7 28.4130 1.17578   1
  -2   5  -8 177.616 4.23743   4
   2  -5   8 181.852 4.05449   1
   2   5   8 182.030 4.03302   1
   2   5   8 185.330 4.08835   2
   2  -5   8 178.897 4.11093   2
  -2   5  -9 0.14260 1.22860   4
   2   5   9 0.22420 1.00127   1
   2  -5   9 0.07636 0.96902   1
   2   5   9-0.60166 1.06142   2
   2  -5   9 1.68463 1.09756   2
  -2   5 -10 841.763 16.9469   4
   2  -5  10 814.165 16.9041   2
   2   5  10 807.718 16.8889   2
   2   5  10 793.336 16.7899   1
   2  -5  10 822.960 16.8203   1
  -2   5 -11 21.3232 1.45296   4
   2   5  11 19.4862 1.23324   1
   2  -5  11 18.7528 1.20038   1
   2   5  11 20.6442 1.42691   2
   2  -5  11 18.4396 1.37947   2
   2  -5  12 124.202 3.18468   1
   2   5  12 131.773 3.20186   1
   2  -5  12 132.509 3.35964   2
   2   5  12 135.831 3.36758   2
   2  -5  13 36.6312 1.63994   1
   2   5  13 37.3349 1.61081   1
   2   5  13 37.2948 1.71326   2
   2  -5  13 40.9401 1.85376   2
   2  -5  14 31.2013 1.61223   1
   2   5  14 31.1301 1.57150   1
   2   5  14 32.1920 1.78551   2
   2  -5  14 33.2043 1.72628   2
   2   5  15 212.499 4.95316   1
   2  -5  15 212.930 4.95907   1
   2   5  15 215.776 5.12322   2
   2  -5  15 220.593 5.21910   2
   2  -5  16 0.08757 1.38144   1
   2   5  16 0.85808 1.34676   1
   2   5  16-0.27859 1.45102   2
   2  -5  16 0.86897 1.64811   2
   2   5  17 11.3770 1.44835   1
   2  -5  17 10.2895 1.54036   1
   2  -5  17 9.93663 1.73846   2
   2   5  17 8.44577 1.72238   2
   2  -5  18 3.76493 1.52174   1
   2   5  18 6.10959 1.46409   1
   2   5  18 5.07614 1.82140   2
   2  -5  18 3.93832 1.69125   2
   2  -5  19 12.4959 1.70946   1
   2   5  19 12.7217 1.59814   1
   2  -5  19 11.0269 1.86353   2
   2   5  19 11.0519 1.94673   2
   2  -5  20 51.6332 2.24077   1
   2   5  20 52.9677 2.25366   1
   2   5  20 51.3042 2.54380   2
   2  -5  20 44.5114 2.49947   2
   2  -5  21 37.8788 2.09773   1
   2   5  21 37.2761 2.02650   1
   2   5  21 35.3238 2.46005   2
   2  -5  21 40.4723 2.36187   2
   2  -5  21 31.8480 2.21031   4
   2   5  22 63.0779 2.57352   1
   2  -5  22 60.4851 2.57196   1
   2  -5  22 59.0646 2.85920   2
   2   5  22 63.7477 2.91714   2
   2  -5  22 62.9841 2.62438   4
   2  -5  23 1.84089 1.86767   1
   2   5  23 1.52489 1.73236   1
   2  -5  23-0.17248 2.25120   2
   2   5  23 0.50155 2.25546   2
   2  -5  23-1.42155 1.96619   4
   2  -5  24 19.9188 2.01725   1
   2   5  24 15.9207 2.02645   1
   2  -5  24 14.3869 2.51923   2
   2   5  24 15.0186 2.40375   2
   2   5  25 1.74517 2.27277   2
   2  -5  25 3.78976 2.46293   2
   2   5  26 352.553 8.45400   2
   2  -5  26 344.416 8.52663   2
   2   5  27 34.4441 2.88825   2
   2  -5  27 28.8926 2.96073   2
   2  -5  28 29.9270 2.95901   2
   2   5  28 34.5195 3.05589   2
   2  -5  29-3.34898 2.80952   2
   2   5  29 4.56503 2.85524   2
   2  -5  30-2.90159 2.92379   2
   2   5  30-3.16472 2.87889   2
   2  -5  31 9.40474 3.11076   2
   2   5  31 7.76982 3.03853   2
   2   5  32 24.8596 3.22246   2
   2  -5  32 22.6754 3.41641   2
   2   5  33 3.66646 3.20731   2
   2  -5  33 0.25984 3.15836   2
   2   5  34 3.66332 3.37730   2
   2  -5  34-0.67052 3.29012   2
   2   5  35 7.66364 3.57131   2
  -2   6  35-2.56356 3.37275   2
  -2   6  34 4.06315 3.27379   2
  -2  -6  34 5.41088 3.39841   2
  -2   6  33 42.1967 3.70834   2
  -2  -6  33 43.7230 3.91092   2
  -2  -6  32-0.38199 3.27656   2
  -2   6  32 0.12318 3.21542   2
  -2  -6  31 0.12325 3.23862   2
  -2   6  31-0.23831 3.08421   2
  -2   6  30 2.64819 3.02329   2
   2  -6 -30 7.41531 0.94917   5
   2  -6 -29 138.899 3.17689   5
  -2  -6  29 147.249 4.97776   2
  -2   6  29 136.251 4.90135   2
  -2   6  28-0.74903 2.79227   2
  -2  -6  28-0.99936 2.88686   2
   2  -6 -28-0.60241 0.89459   5
  -2  -6  27 0.32012 2.69531   2
  -2   6  27-0.30931 2.61544   2
   2  -6 -27 1.14854 0.88404   5
  -2   6  26 3.16375 2.46880   2
  -2  -6  26 6.55863 2.60246   2
   2  -6 -26 6.47590 0.91282   5
  -2   6  25 54.1666 2.63220   1
   2  -6 -25 52.6202 1.55269   5
  -2  -6  25 55.9970 3.13609   2
  -2   6  25 54.1238 3.13745   2
  -2  -6  24 26.0967 2.04246   1
  -2   6  24 23.7642 2.16909   1
  -2   6  24 24.2053 2.59070   2
  -2  -6  24 22.9454 2.70382   2
   2  -6 -24 21.7493 1.06262   5
  -2  -6  24 23.1558 2.17661   4
  -2   6  23 3.98740 1.80943   1
  -2  -6  23 3.99398 1.84809   1
   2  -6 -23 2.19774 0.85639   5
  -2   6  23 2.42394 2.23145   2
  -2  -6  23 1.61517 2.21375   2
  -2  -6  23 3.67176 1.90065   4
  -2  -6  22 4.42249 1.80924   1
  -2   6  22 4.59501 1.69994   1
   2  -6 -22 5.83385 0.85289   5
  -2  -6  22 4.62173 2.30481   2
  -2   6  22 3.95671 2.17694   2
  -2  -6  22 9.11153 1.94564   4
  -2  -6  21 100.328 3.15209   4
  -2  -6  21 99.5595 3.09320   1
   2  -6 -21 102.551 3.11050   2
   2   6 -21 96.1943 3.11637   2
  -2   6  21 96.8499 3.07218   1
   2  -6 -21 95.9240 2.32846   5
  -2   6  21 98.3448 3.50429   2
  -2  -6  21 102.906 3.47604   2
   2  -6 -20 0.29101 1.67349   2
   2   6 -20 3.79514 1.63746   2
  -2   6  20-0.52091 2.00764   2
  -2  -6  20 2.08576 1.96277   2
   2  -6 -20 2.17809 0.80792   5
  -2  -6  20 2.85932 1.64695   4
  -2  -6  19 29.9933 1.92936   4
   2  -6 -19 31.0310 1.13608   5
  -2   6  19 31.5458 2.19963   2
  -2  -6  19 33.5227 2.29077   2
   2  -6 -19 28.9402 2.00731   2
   2   6 -19 31.8561 1.94396   2
  -2  -6  18 20.5571 1.77357   4
   2   6 -18 19.6868 1.81741   2
   2  -6 -18 20.3474 1.85235   2
  -2   6  18 20.9418 2.04994   2
  -2  -6  18 19.7154 2.01351   2
   2  -6 -18 21.1952 0.97262   5
   2   6 -17 8.98068 1.57942   2
   2  -6 -17 11.3533 1.65177   2
   2  -6 -17 9.85129 0.81926   5
  -2   6  17 9.32066 1.86399   2
  -2  -6  17 14.2782 1.77003   2
  -2  -6  17 12.8640 1.56742   4
   2  -6 -16 2.48702 1.51466   2
   2   6 -16 5.53598 1.52173   2
   2  -6 -16 3.36370 0.76074   5
  -2   6  16 4.05064 1.67985   2
  -2  -6  16 2.51443 1.72959   2
  -2  -6  16 5.68633 1.42403   4
   2  -6 -15 1.61988 1.43417   2
   2  -6 -15-0.16229 0.74854   5
  -2   6  15-1.20691 1.56976   2
  -2  -6  15 2.53093 1.67594   2
  -2  -6  15 3.39735 1.31778   4
   2  -6 -14 12.1942 1.42432   2
   2   6 -14 12.1944 1.45291   2
   2  -6 -14 11.7929 0.86405   5
  -2   6  14 12.8792 1.63179   2
  -2  -6  14 14.5998 1.67661   2
  -2  -6  14 11.1858 1.30812   4
   2  -6 -13 2.17169 1.22176   2
   2   6 -13-0.23984 1.28467   2
  -2   6  13 0.66137 1.32407   2
  -2  -6  13-0.19925 1.43814   2
  -2  -6  13-0.49574 1.26896   4
   2  -6 -13-0.49873 0.74985   5
  -2  -6  12 56.9841 1.97831   4
  -2   6  12 60.8974 2.10922   2
  -2  -6  12 57.4509 2.17989   2
   2   6 -12 60.4147 1.95090   2
   2  -6 -12 58.1996 1.97479   2
  -2  -6  11 501.232 10.5100   4
   2  -6 -11 503.281 10.5079   2
   2   6 -11 493.146 10.5091   2
  -2   6  11 488.454 10.5728   2
  -2  -6  11 497.938 10.6089   2
  -2  -6  10 2.11687 1.22891   2
  -2   6  10 0.54419 1.17311   2
  -2  -6  10 1.06242 1.13135   4
   2   6 -10 0.54247 1.08573   2
   2  -6 -10 1.69120 1.08623   2
   2   6  -9 67.0087 1.95635   2
   2  -6  -9 64.6261 1.93746   2
  -2  -6   9 62.8077 2.05723   2
  -2   6   9 68.6075 2.03167   2
  -2  -6   9 68.5455 1.95578   4
  -2  -6   8 2.10391 1.01697   4
  -2   6   8 4.06194 1.06823   2
  -2  -6   8 4.45454 1.12849   2
   2   6  -8 2.29102 1.00350   2
   2  -6  -8 3.63381 0.96852   2
   2   6  -7 17.3894 1.09881   2
   2  -6  -7 17.8816 1.10768   2
   2   6  -7 18.4972 1.15488   4
  -2   6   7 18.0810 0.96308   5
  -2  -6   7 18.0181 1.18903   2
  -2   6   7 16.3832 1.13539   2
  -2   6   7 18.3350 1.41306   3
  -2  -6   7 17.7272 1.21838   4
  -2   6   6 216.271 4.67307   2
  -2   6   6 208.707 4.63911   5
  -2  -6   6 217.291 4.70877   2
  -2  -6   6 213.248 4.71980   4
   2   6  -6 213.057 4.68687   4
   2   6  -6 215.109 4.65216   2
   2  -6  -6 212.989 4.63800   2
  -2   6   6 221.063 4.85933   3
   2   6  -5 203.615 4.36139   2
   2  -6  -5 202.563 4.34574   2
  -2   6   5 203.698 4.42689   5
  -2   6   5 202.559 4.61572   3
  -2  -6   5 206.946 4.45347   4
   2   6  -5 201.765 4.41632   4
  -2  -6   5 196.123 4.40339   2
  -2   6   5 199.327 4.37035   2
  -2   6   4 138.405 3.27806   4
  -2   6   4 135.117 3.26181   3
   2   6  -4 131.992 2.96808   2
   2  -6  -4 134.441 2.95529   2
   2   6  -4 135.813 3.44025   3
  -2   6   4 133.278 2.97025   2
  -2   6   4 134.383 3.11781   5
   2   6  -4 133.688 3.05490   4
  -2  -6   4 133.518 2.99866   2
  -2  -6   4 131.988 3.10580   4
  -2   6   3 2.36210 1.18311   3
   2  -6  -3 2.71135 0.63818   2
   2   6  -3 2.91355 0.66685   2
  -2  -6   3 2.59904 0.69171   2
   2   6  -3 1.39766 1.35300   3
   2   6  -3 2.33959 0.78977   4
  -2   6   3 1.05249 1.23796   4
  -2   6   3 2.35664 0.95506   5
  -2  -6   3 2.44216 0.91216   4
  -2  -6   2 0.36927 0.89951   4
  -2   6   2-1.03456 1.25837   4
   2   6  -2-0.18853 0.72794   4
   2   6  -2-0.38255 1.44891   3
  -2   6   2 0.26237 1.22332   3
   2   6  -2 0.51222 0.57209   2
   2  -6  -2 0.82595 0.58926   2
  -2   6   1 29.6366 1.49635   3
   2   6  -1 32.2399 1.05763   4
   2   6  -1 29.1033 0.89664   2
   2  -6  -1 29.3974 0.89165   2
  -2   6   1 30.4558 1.52716   4
  -2  -6   1 32.3451 1.21251   4
   2  -6  -1 32.0801 1.42501   3
   2   6  -1 36.5230 1.71834   3
   2   6   0 63.1828 2.20747   3
  -2   6   0 60.4270 1.95992   3
  -2   6   0 61.2038 1.39235   1
  -2  -6   0 63.7514 1.39917   1
  -2   6   0 59.4719 1.98308   4
   2   6   0 62.0889 1.44441   2
   2  -6   0 64.1124 1.96031   3
   2  -6   0 63.7569 1.45797   2
   2   6   0 61.5152 1.63519   4
  -2   6  -1 345.238 7.32354   3
   2   6   1 349.701 7.15617   4
  -2   6  -1 339.600 7.33824   4
   2  -6   1 339.056 7.34516   4
   2   6   1 338.184 7.01311   2
   2  -6   1 348.194 7.32647   3
   2   6   1 335.185 7.44767   3
  -2   6  -1 346.971 6.98655   1
  -2  -6  -1 334.407 6.98348   1
   2   6   2 65.2350 2.22245   3
   2  -6   2 68.3319 2.03616   3
   2   6   2 66.7868 1.78608   4
   2  -6   2 67.3004 2.07782   4
  -2   6  -2 70.2565 2.04357   3
  -2   6  -2 71.4486 2.06663   4
  -2   6  -2 68.9491 1.56147   1
  -2  -6  -2 67.4866 1.54679   1
  -2   6  -3 107.180 2.79953   4
  -2   6  -3 109.691 2.74447   3
   2   6   3 111.633 2.99220   3
   2  -6   3 108.365 2.74280   3
  -2   6  -3 106.808 2.39005   1
  -2  -6  -3 111.446 2.39086   1
   2   6   3 109.753 2.57155   4
   2  -6   3 108.452 2.80652   4
  -2   6  -4 84.9248 2.37662   4
   2  -6   4 80.8307 2.37516   4
   2   6   4 83.3733 2.53543   3
   2  -6   4 85.6100 2.00346   2
   2   6   4 86.1554 1.95619   2
   2  -6   4 83.1067 2.33110   3
   2   6   5 18.5202 1.55421   3
   2  -6   5 19.2575 1.31478   3
   2   6   5 19.2382 0.92063   2
   2  -6   5 21.0964 0.97952   2
   2  -6   5 18.9358 0.92131   1
  -2   6  -5 19.2262 1.39557   4
   2  -6   5 19.9377 1.45866   4
   2  -6   6 0.32026 1.18881   3
  -2   6  -6-1.37084 1.21330   4
   2   6   6-0.10017 0.81463   2
   2  -6   6 0.58934 0.84230   2
   2   6   6-0.97854 1.42401   3
   2  -6   6 1.55813 0.79394   1
   2   6   6 1.47624 0.77449   1
   2  -6   6 0.59839 1.22591   4
   2  -6   7 283.639 6.46310   2
   2   6   7 309.059 6.45794   2
  -2   6  -7 305.401 6.65214   4
   2   6   7 308.791 6.76388   3
   2   6   7 308.154 6.41717   1
   2  -6   7 303.319 6.42327   1
   2  -6   7 305.091 6.65959   4
   2  -6   7 306.407 6.68277   3
   2   6   8 79.4780 2.07224   1
   2  -6   8 79.8912 2.08562   1
   2  -6   8 82.6845 2.18029   2
   2   6   8 80.4573 2.14207   2
   2  -6   8 80.4503 2.33070   3
   2  -6   8 79.9751 2.39944   4
   2   6   8 77.3650 2.51416   3
   2   6   8 80.1331 1.76942   5
  -2   6  -8 80.5557 2.32139   4
   2   6   9 15.4643 1.55132   3
   2  -6   9 14.9575 1.44161   3
   2  -6   9 16.1938 1.24754   2
   2  -6   9 16.2504 1.41154   4
   2   6   9 12.3683 1.12780   2
   2  -6   9 13.5746 1.07415   1
   2   6   9 11.5573 1.01960   1
  -2   6  -9 15.6847 1.34539   4
   2   6  10 139.875 3.44093   2
   2  -6  10 143.901 3.50182   2
   2  -6  10 143.482 3.59684   4
   2   6  10 139.920 3.34050   1
   2  -6  10 148.428 3.37258   1
  -2   6 -10 144.343 3.59017   4
  -2   6 -11 81.8593 2.44041   4
   2  -6  11 79.2282 2.22657   1
   2   6  11 81.1789 2.23400   1
   2  -6  11 93.8314 2.55183   4
   2  -6  11 86.5743 2.39574   2
   2   6  11 76.4513 2.34100   2
  -2   6 -12 88.5684 2.63090   4
   2  -6  12 92.6789 2.63434   2
   2   6  12 91.1939 2.56248   2
   2  -6  12 93.9583 2.67531   4
   2   6  12 89.3870 2.38879   1
   2  -6  12 88.5462 2.44676   1
   2  -6  13 10.7396 1.50687   2
   2   6  13 9.08836 1.39090   2
   2  -6  13 12.0405 1.54119   4
   2   6  13 8.23319 1.17067   1
   2  -6  13 7.97484 1.21961   1
   2  -6  14 9.05537 1.32114   1
   2   6  14 9.27301 1.27700   1
   2  -6  14 11.7444 1.58380   4
   2   6  14 9.00873 1.50773   2
   2  -6  14 9.31783 1.54127   2
   2  -6  15 90.9680 2.62524   1
   2   6  15 86.8045 2.57791   1
   2  -6  15 91.0307 2.77681   4
   2   6  15 93.6941 2.82378   2
   2  -6  15 89.7070 2.84126   2
   2   6  16 9.21858 1.41117   1
   2  -6  16 9.98407 1.47309   1
   2  -6  16 11.7251 1.67558   4
   2   6  16 12.7594 1.72703   2
   2  -6  16 11.1738 1.75923   2
   2   6  17 32.7950 1.74876   1
   2  -6  17 32.7444 1.79152   1
   2  -6  17 35.5846 1.99762   4
   2   6  17 34.4534 2.04587   2
   2  -6  17 32.9264 2.12778   2
   2   6  18 10.1183 1.47731   1
   2  -6  18 9.70513 1.55158   1
   2  -6  18 12.1058 1.76227   4
   2   6  18 11.9927 1.84686   2
   2  -6  18 14.8316 1.98386   2
   2   6  19 30.3636 1.78891   1
   2  -6  19 30.4679 1.81038   1
   2  -6  19 28.9980 2.01526   4
   2  -6  19 28.3544 2.15765   2
   2   6  19 25.9199 2.12420   2
   2   6  20 20.6475 1.70740   1
   2  -6  20 17.9198 1.77366   1
   2  -6  20 18.8656 2.06052   4
   2   6  20 18.4998 1.98399   2
   2  -6  20 19.2889 2.21418   2
   2   6  21 2.53710 1.71161   1
   2  -6  21 2.79825 1.75028   1
   2  -6  21 1.48538 1.97474   2
   2   6  21 3.16257 2.01648   2
   2  -6  21 4.13675 1.92723   4
   2  -6  22 233.685 5.71626   4
   2  -6  22 221.823 5.92791   2
   2   6  22 225.569 5.90985   2
   2  -6  22 239.084 5.63664   1
   2   6  22 233.193 5.62283   1
   2   6  23 41.6168 2.74815   2
   2  -6  23 47.0522 2.81113   2
   2  -6  23 46.5600 2.35346   1
   2   6  23 41.9438 2.23347   1
   2   6  24 46.0390 2.85842   2
   2  -6  24 48.5072 2.92147   2
   2   6  24 49.8480 2.46643   1
   2  -6  24 47.9075 2.41024   1
   2   6  25 15.1979 2.37507   2
   2  -6  25 15.1944 2.60999   2
   2   6  26 71.2183 3.37671   2
   2  -6  26 74.6296 3.39468   2
   2  -6  27 5.47710 2.67219   2
   2   6  27 4.49821 2.67773   2
   2   6  28 45.5636 3.22147   2
   2  -6  28 39.5425 3.25205   2
   2   6  29 41.0884 3.12948   2
   2  -6  29 34.8672 3.26267   2
   2  -6  30 16.4149 2.97795   2
   2   6  30 19.9891 3.00293   2
   2   6  31 4.81691 3.09438   2
   2  -6  31 2.90483 3.03943   2
   2   6  32 118.312 4.79244   2
   2  -6  32 121.640 4.87273   2
   2   6  33-1.89042 3.20482   2
   2  -6  33 2.08071 3.34529   2
   2   6  34-5.05750 3.19562   2
   2  -6  34-2.40958 3.28628   2
  -2  -7  34 6.07238 3.52801   2
  -2   7  34 1.69331 3.44401   2
  -2  -7  33-6.02286 3.38809   2
  -2   7  33-3.66193 3.39345   2
  -2  -7  32 32.1225 3.55520   2
  -2   7  32 32.4194 3.52444   2
  -2   7  31 7.45955 3.11796   2
  -2  -7  31 9.08796 3.21760   2
  -2   7  30-2.85739 3.11117   2
  -2  -7  30-1.54407 3.16148   2
  -2   7  29 21.1737 3.13224   2
  -2  -7  29 12.0365 3.13131   2
  -2   7  28 5.73978 2.69920   2
  -2  -7  28 6.85080 2.99895   2
  -2  -7  27 27.9636 3.09699   2
  -2   7  27 29.5215 2.90930   2
  -2   7  26 4.32018 2.70099   2
  -2  -7  26 2.04421 2.47959   2
  -2  -7  25 45.8132 3.12124   2
  -2   7  25 42.6081 2.86901   2
  -2   7  24 1.44021 2.43895   2
  -2  -7  24-0.18811 2.39213   2
  -2   7  24 3.45789 1.89740   1
  -2  -7  24 2.61017 1.93166   1
  -2  -7  23 33.3593 2.79855   2
  -2  -7  23 32.9702 2.11979   1
  -2   7  23 31.1138 2.23328   1
  -2  -7  23 33.1093 2.23655   4
  -2   7  23 34.6524 2.55753   2
  -2  -7  22 25.0872 2.48496   2
  -2   7  22 23.3596 2.45024   2
  -2  -7  22 28.1501 2.03318   1
  -2  -7  22 22.0724 2.10983   4
  -2   7  22 21.7473 1.87970   1
  -2  -7  21 10.2592 1.81098   1
  -2   7  21 12.2554 1.84590   1
  -2  -7  21 13.4833 1.88354   4
  -2   7  21 10.9891 2.23716   2
  -2  -7  21 7.57777 2.12084   2
  -2   7  20 4.39881 1.68997   1
  -2  -7  20 3.64129 1.59785   1
  -2  -7  20 5.96304 1.69798   4
  -2   7  20 2.36618 2.02345   2
  -2  -7  20 7.42821 2.06554   2
  -2  -7  19 72.7102 2.54409   4
  -2   7  19 71.4610 2.45395   1
  -2  -7  19 71.1633 2.48434   1
  -2   7  19 73.8667 2.84199   2
  -2  -7  19 70.0856 2.83825   2
  -2  -7  18 42.4502 2.09551   4
   2   7 -18 42.1735 2.04849   2
  -2   7  18 43.4634 1.99839   1
   2  -7 -18 40.0759 2.02770   2
  -2   7  18 42.2672 2.34739   2
  -2  -7  18 42.3341 2.38703   2
  -2  -7  17 242.388 5.52409   4
   2   7 -17 228.440 5.50545   2
   2  -7 -17 235.771 5.53210   2
  -2  -7  17 236.329 5.78388   2
  -2   7  17 232.596 5.70552   2
   2   7 -16 2.02663 1.49040   2
   2  -7 -16-0.97715 1.42809   2
  -2  -7  16 1.36657 1.48333   4
  -2  -7  16 0.98019 1.75368   2
  -2   7  16-0.05810 1.66278   2
   2  -7 -15-1.76006 1.34417   2
   2   7 -15-0.04465 1.32118   2
  -2  -7  15 1.61822 1.33774   4
  -2  -7  15 0.34343 1.66519   2
  -2   7  15-0.10850 1.57910   2
   2   7 -14 4.14789 1.35603   2
   2  -7 -14 3.45943 1.30920   2
  -2  -7  14 4.25503 1.41536   4
  -2   7  14-0.60497 1.48744   2
  -2  -7  14 2.55960 1.52070   2
  -2  -7  13 37.4725 1.76847   4
   2  -7 -13 41.4361 1.71847   2
   2   7 -13 37.6823 1.71494   2
  -2  -7  13 40.7459 1.92133   2
  -2   7  13 42.8022 1.86666   2
  -2  -7  12-0.65818 1.24754   4
   2  -7 -12 0.39158 1.15437   2
   2   7 -12 1.12904 1.17332   2
  -2   7  12 0.73157 1.31203   2
  -2  -7  12-1.36885 1.39216   2
  -2  -7  11 21.9255 1.50027   2
  -2   7  11 21.4458 1.43539   2
  -2  -7  11 24.0560 1.46953   4
   2   7 -11 23.9037 1.34683   2
   2  -7 -11 24.8796 1.34854   2
  -2   7  10 20.4690 1.35631   2
  -2  -7  10 19.7586 1.42123   2
   2  -7 -10 19.1588 1.22042   2
   2   7 -10 20.2542 1.25352   2
  -2  -7  10 18.8039 1.35245   4
   2   7  -9 3.86382 1.01684   2
   2  -7  -9 2.94688 0.97294   2
  -2  -7   9 3.67182 1.11070   4
  -2   7   9 3.77405 1.33083   3
  -2   7   9 2.56914 1.10246   2
  -2  -7   9 1.94966 1.14929   2
  -2  -7   8 179.165 4.17289   4
  -2  -7   8 179.425 4.15518   2
  -2   7   8 182.320 4.12246   2
   2  -7  -8 184.842 4.05983   2
   2   7  -8 177.226 4.05548   2
  -2   7   8 192.325 4.36330   3
  -2  -7   7-0.62392 1.06191   4
   2   7  -7-0.76000 0.86748   2
   2  -7  -7-0.12790 0.83268   2
  -2   7   7-0.56484 0.93082   2
  -2  -7   7-0.34507 0.92241   2
  -2   7   7-1.09910 0.83810   5
   2   7  -7-0.96789 0.93481   4
  -2   7   7 0.27394 1.26078   3
  -2   7   6 4.02160 0.86698   2
   2   7  -6 4.75889 0.93141   4
  -2  -7   6 2.80887 1.01258   4
   2  -7  -6 4.08937 0.77803   2
   2   7  -6 3.90402 0.79125   2
  -2   7   6 3.69810 0.90352   5
  -2  -7   6 3.18048 0.88912   2
  -2   7   6 4.06324 1.26471   3
  -2  -7   5 203.105 4.29970   2
  -2   7   5 198.728 4.61040   4
  -2   7   5 197.147 4.58981   3
   2   7  -5 201.795 4.25564   2
   2  -7  -5 194.424 4.23698   2
  -2   7   5 197.352 4.27099   2
  -2  -7   5 198.340 4.41371   4
   2   7  -5 196.518 4.38425   4
  -2   7   5 194.862 4.39437   5
   2   7  -4 47.2338 1.30443   2
   2  -7  -4 46.7011 1.28231   2
   2   7  -4 49.6368 1.98805   3
  -2  -7   4 50.5204 1.34958   2
   2   7  -4 52.4977 1.54290   4
  -2   7   4 51.2065 1.82462   3
  -2  -7   4 50.8581 1.60338   4
  -2   7   4 50.9015 1.63326   5
  -2   7   4 48.8345 1.86139   4
   2   7  -3 94.1161 2.29692   4
   2   7  -3 94.4589 2.81318   3
  -2  -7   3 90.1651 2.34697   4
  -2   7   3 92.5570 2.54343   4
   2   7  -3 93.6468 2.08119   2
   2  -7  -3 92.6511 2.05925   2
  -2   7   3 92.4078 2.54326   3
   2  -7  -2 9.79685 0.53127   2
   2   7  -2 10.9028 0.57232   2
   2   7  -2 12.4720 0.89425   4
   2  -7  -2 11.0487 1.30251   3
  -2   7   2 9.26388 1.33534   3
   2   7  -2 10.6206 1.55401   3
  -2  -7   2 13.9762 1.04323   4
  -2   7   2 9.59049 1.24100   4
   2  -7  -1 1.23637 1.18441   3
  -2   7   1 0.18066 1.15231   4
  -2   7   1 1.13141 1.22567   3
   2   7  -1 1.20491 1.39919   3
   2   7  -1 0.75091 0.73421   4
  -2   7   0 1.96790 1.22856   4
   2   7   0 2.00929 0.77029   4
   2  -7   0 2.87395 1.22485   3
  -2   7   0 3.56879 1.23269   3
   2   7   0 1.63307 1.48186   3
  -2   7  -1 44.1171 1.75110   3
   2   7   1 45.8365 1.98129   3
   2  -7   1 43.7177 1.08742   2
   2  -7   1 46.9546 1.74059   3
   2  -7   1 48.3935 1.80749   4
   2   7   1 45.0674 1.37971   4
  -2   7  -1 45.1735 1.75066   4
   2   7   2 3.04036 1.51583   3
   2   7   2 3.25285 0.89309   4
  -2   7  -2 2.51099 1.17274   4
   2  -7   2 2.41875 1.26048   4
  -2   7  -2 3.07026 1.22250   3
   2   7   2 1.60635 0.48537   2
   2  -7   2 3.63644 1.25552   3
   2  -7   2 0.48919 0.47069   2
   2   7   2 1.43594 0.40224   2
   2  -7   3 365.980 7.89942   4
   2   7   3 367.748 7.68607   4
  -2   7  -3 367.885 7.85442   3
   2  -7   3 366.606 7.52420   2
   2   7   3 360.443 7.49146   2
   2  -7   3 368.590 7.88614   3
   2   7   3 356.442 7.97977   3
  -2   7  -3 365.694 7.86076   4
   2  -7   4 153.035 3.75976   4
   2   7   4 154.938 3.52660   4
   2   7   4 159.421 3.93859   3
   2  -7   4 153.508 3.73677   3
  -2   7  -4 157.531 3.75123   4
   2  -7   4 156.157 3.38082   2
   2   7   4 154.474 3.33125   2
   2  -7   5 105.334 2.79120   3
   2  -7   5 104.627 2.43214   2
   2   7   5 101.812 2.36054   2
  -2   7  -5 106.243 2.74925   4
   2   7   5 106.880 2.97647   3
   2  -7   5 101.351 2.84328   4
   2  -7   6 193.914 4.63257   3
   2  -7   6 197.592 4.35984   2
   2   7   6 198.817 4.32549   2
   2  -7   6 199.718 4.30757   1
  -2   7  -6 202.962 4.63079   4
   2  -7   6 202.659 4.67678   4
   2   7   6 204.384 4.76032   3
   2   7   7 232.176 5.30936   3
   2  -7   7 224.294 5.20803   4
  -2   7  -7 232.677 5.19074   4
   2  -7   7 228.269 5.21534   3
   2   7   7 229.706 4.87151   1
   2  -7   7 225.057 4.88033   1
   2   7   7 220.772 4.90669   2
   2  -7   7 223.390 4.94667   2
   2   7   8 48.9851 1.49005   1
   2  -7   8 50.6099 1.51728   1
   2  -7   8 50.9375 1.99669   3
  -2   7  -8 47.0380 1.84421   4
   2  -7   8 45.1032 1.92972   4
   2   7   8 48.4085 1.26160   5
   2   7   8 51.5386 2.04620   3
   2   7   8 50.6692 1.57862   2
   2  -7   8 48.8969 1.62541   2
   2  -7   9 44.7386 1.60614   2
   2   7   9 42.4568 1.53548   2
   2  -7   9 42.3494 1.85443   3
  -2   7  -9 45.4222 1.83207   4
   2  -7   9 45.2075 1.86105   4
   2   7   9 43.9743 1.09099   5
   2   7   9 44.3101 1.46300   1
   2  -7   9 45.9168 1.48735   1
   2   7   9 46.4563 2.03609   3
   2  -7  10 196.471 4.42378   1
   2  -7  10 192.992 4.55113   2
   2   7  10 203.284 4.52427   2
   2   7  10 203.870 4.82185   3
   2   7  10 198.321 4.41578   1
   2  -7  10 189.498 4.74981   3
   2  -7  10 203.920 4.71204   4
  -2   7 -10 199.113 4.69054   4
   2   7  11 8.11074 1.21274   2
   2  -7  11 8.35901 1.28949   2
   2   7  11 9.21237 1.58097   3
   2  -7  11 9.98332 1.12010   1
   2   7  11 10.5881 1.08074   1
   2  -7  11 8.67900 1.53758   3
   2  -7  11 7.53397 1.48111   4
  -2   7 -11 10.1433 1.41114   4
   2   7  12 1.38086 1.26757   2
   2  -7  12 2.29093 1.31663   2
   2   7  12 4.17373 1.58135   3
   2  -7  12 2.31703 1.49070   3
   2  -7  12 2.65108 1.44364   4
   2   7  12 1.28048 1.04751   1
   2  -7  12 2.71044 1.11922   1
  -2   7 -12 1.35248 1.43196   4
  -2   7 -13 1.27216 1.46353   4
   2  -7  13 2.53779 1.39790   2
   2   7  13 4.25740 1.37174   2
   2   7  13 4.27716 1.16439   1
   2  -7  13 2.33760 1.16516   1
   2  -7  13 4.17749 1.51296   4
   2  -7  14 26.2445 1.72114   4
   2  -7  14 20.8925 1.43311   1
   2   7  14 19.3341 1.40650   1
   2  -7  14 17.5602 1.64953   2
   2   7  14 21.7925 1.61012   2
   2  -7  15 51.8351 2.22290   4
   2   7  15 49.1063 2.05015   2
   2  -7  15 45.2564 2.06067   2
   2   7  15 46.4883 1.80620   1
   2  -7  15 42.5772 1.80445   1
   2   7  16 6.06054 1.63978   2
   2  -7  16 3.04490 1.67930   2
   2   7  16 4.46085 1.29874   1
   2  -7  16 4.56706 1.38164   1
   2  -7  16 2.79584 1.62613   4
   2  -7  17 5.26643 1.74660   4
   2   7  17 2.19155 1.39581   1
   2  -7  17 6.12257 1.43618   1
   2  -7  17 6.49296 1.81260   2
   2   7  17 5.34459 1.70180   2
   2  -7  18 110.920 3.31656   4
   2  -7  18 110.793 3.13775   1
   2   7  18 109.238 3.09761   1
   2  -7  18 109.389 3.34916   2
   2   7  18 110.791 3.34176   2
   2  -7  19 2.36549 1.82231   4
   2   7  19 4.37552 1.57524   1
   2  -7  19 7.05102 1.65261   1
   2   7  19 5.11508 1.90391   2
   2  -7  19 6.41152 1.98371   2
   2   7  20 38.8261 2.08796   1
   2  -7  20 46.2299 2.12384   1
   2  -7  20 47.6969 2.31110   4
   2   7  20 42.8567 2.46229   2
   2  -7  20 44.2422 2.54981   2
   2  -7  21 3.23720 1.93889   4
   2   7  21 0.54263 1.71375   1
   2  -7  21 0.88460 1.73447   1
   2   7  21-0.90293 1.90753   2
   2  -7  21 3.93063 1.97869   2
   2  -7  22 23.6681 2.03849   1
   2   7  22 23.6194 2.00298   1
   2   7  22 20.3545 2.38789   2
   2  -7  22 22.1586 2.45748   2
   2   7  23 3.02559 1.79079   1
   2  -7  23 0.90256 1.77809   1
   2  -7  23 2.25755 2.30602   2
   2   7  23 1.16536 2.22786   2
   2  -7  24 10.9132 1.97541   1
   2   7  24 13.7729 1.95443   1
   2  -7  24 17.8161 2.42129   2
   2   7  24 12.6532 2.31071   2
   2  -7  25 29.1801 2.77562   2
   2   7  25 26.6883 2.73212   2
   2   7  26 15.7909 2.68539   2
   2  -7  26 11.2398 2.71938   2
   2  -7  27 3.21181 2.60948   2
   2   7  27 3.98873 2.57858   2
   2  -7  28 6.81000 2.92667   2
   2   7  28 9.38086 2.84605   2
   2  -7  29 63.0749 3.63269   2
   2   7  29 56.6441 3.51990   2
   2   7  30 29.0207 3.11884   2
   2  -7  30 28.6545 3.21095   2
   2  -7  31 10.8146 3.33193   2
   2   7  31 4.33826 3.11103   2
   2   7  32 11.2504 3.17571   2
   2  -7  32 2.38573 3.29494   2
   2   7  33 24.2080 3.25761   2
   2  -7  33 21.7133 3.34221   2
   2   7  34 18.7771 3.53095   2
   2  -7  34 18.1138 3.52087   2
  -2  -8  34 5.22396 3.60114   2
  -2   8  34 1.92903 3.27100   2
  -2  -8  33 59.6769 4.13795   2
  -2   8  33 57.7713 3.84172   2
  -2   8  32 12.0152 3.19056   2
  -2  -8  32 12.7572 3.45744   2
  -2   8  31 5.98876 2.95525   2
  -2  -8  31 1.09980 3.24904   2
  -2  -8  30 2.48082 3.11977   2
  -2   8  30-0.22684 2.98837   2
  -2  -8  29 6.04223 3.04972   2
  -2   8  29 6.89941 2.96609   2
  -2   8  28 3.90259 2.86015   2
  -2  -8  28-4.06296 2.74665   2
  -2   8  27 6.58963 2.67069   2
  -2  -8  27 1.69248 2.82116   2
  -2   8  26-0.58410 2.64636   2
  -2  -8  26 0.20314 2.69452   2
  -2  -8  25 7.01611 2.66526   2
  -2   8  25 7.45901 2.44474   2
  -2   8  24 3.74746 2.35424   2
  -2  -8  24 3.26683 2.39275   2
  -2   8  24 8.59705 1.98378   1
  -2  -8  24 7.66686 1.94317   1
  -2   8  23 1.10755 2.37539   2
  -2  -8  23-0.62431 2.41245   2
  -2  -8  23 0.70843 1.76555   1
  -2   8  23 0.77218 1.73368   1
  -2   8  22 50.3171 2.83644   2
  -2  -8  22 52.1469 2.95528   2
  -2   8  22 54.8993 2.39870   1
  -2  -8  22 50.0219 2.36276   1
  -2  -8  22 56.1702 2.46526   4
  -2   8  21 76.4543 3.15706   2
  -2  -8  21 79.6059 3.25054   2
  -2   8  21 83.2910 2.73797   1
  -2  -8  21 73.6110 2.67485   1
  -2  -8  21 78.5676 2.81534   4
  -2   8  20 19.4282 1.81346   1
  -2  -8  20 16.6661 1.80675   1
  -2   8  20 18.5751 2.16647   2
  -2  -8  20 21.1336 2.30803   2
  -2  -8  20 20.0913 1.86627   4
  -2   8  19 2.66715 1.59019   1
  -2  -8  19 0.05599 1.74268   4
  -2  -8  19-0.87309 1.88776   2
  -2   8  19-5.05127 1.97359   2
  -2  -8  19-1.13748 1.59155   1
  -2   8  18 1.56554 1.83265   2
  -2  -8  18 1.85521 1.96971   2
  -2   8  18 1.12552 1.49454   1
  -2  -8  18 3.06267 1.50362   1
  -2  -8  18-2.03987 1.58650   4
  -2  -8  18 0.08175 2.11387   3
  -2   8  17 2.08418 1.71168   2
  -2  -8  17 0.32342 1.77089   2
  -2  -8  17-0.77015 1.59291   4
  -2  -8  17 0.87182 1.97739   3
  -2  -8  17 0.84822 1.43353   1
  -2   8  17 1.46376 1.42717   1
  -2  -8  16 53.4151 2.65776   3
  -2  -8  16 49.5388 1.94549   1
  -2   8  16 51.3451 1.96093   1
  -2  -8  16 52.0918 2.08427   4
  -2  -8  16 47.1841 2.27444   2
  -2   8  16 46.8713 2.22328   2
  -2  -8  15 0.96132 1.93100   3
  -2   8  15-1.01859 1.29889   1
  -2  -8  15 0.11878 1.30391   1
  -2  -8  15 1.41923 1.64089   2
  -2  -8  15 2.88666 1.53430   4
  -2   8  15 1.60886 1.55012   2
  -2  -8  14 14.8224 1.60578   4
  -2  -8  14 14.6546 1.67025   2
  -2   8  14 16.5384 1.70298   2
  -2  -8  14 16.7770 2.02789   3
  -2   8  14 15.9562 1.38205   1
   2  -8 -14 16.2526 1.43154   2
   2   8 -14 16.0085 1.44359   2
   2   8 -13 54.8145 1.94701   2
   2  -8 -13 55.3284 1.93799   2
  -2  -8  13 56.7005 2.01754   4
  -2  -8  13 60.2873 2.60525   3
  -2   8  13 55.0267 2.07354   2
  -2  -8  13 54.9704 2.15169   2
  -2  -8  12 452.875 9.99279   3
  -2   8  12 443.463 9.73552   3
  -2  -8  12 448.907 9.61728   4
  -2   8  12 455.491 9.62028   2
  -2  -8  12 454.737 9.67240   2
   2  -8 -12 444.012 9.50926   2
   2   8 -12 439.858 9.51485   2
   2  -8 -11 515.881 10.7809   2
   2   8 -11 505.413 10.7882   2
  -2  -8  11 517.469 10.9035   4
  -2   8  11 505.263 10.8631   2
  -2  -8  11 519.173 10.9102   2
  -2  -8  11 500.264 11.2388   3
  -2   8  11 527.391 11.0409   3
   2   8 -10 84.8897 2.27463   2
   2  -8 -10 83.3535 2.27153   2
  -2  -8  10 86.2754 2.47678   4
  -2  -8  10 85.2890 2.43468   2
  -2   8  10 89.1263 2.38607   2
  -2  -8  10 84.4780 2.87441   3
  -2   8  10 83.7398 2.65288   3
   2  -8  -9 3.69925 0.92704   2
   2   8  -9 4.02958 0.97263   2
  -2  -8   9 3.56778 1.13367   2
  -2   8   9 2.00186 1.02124   2
  -2  -8   9 5.66346 1.65129   3
  -2   8   9 1.91406 1.41719   3
  -2  -8   9 2.86034 1.22931   4
  -2   8   8 37.4190 1.37478   2
  -2  -8   8 38.6967 1.44407   2
   2   8  -8 35.4760 1.48636   4
  -2   8   8 38.3529 1.29321   5
  -2  -8   8 39.8330 2.05346   3
   2  -8  -8 35.9118 1.30052   2
   2   8  -8 35.1185 1.32219   2
  -2   8   8 35.9438 1.81444   3
  -2  -8   8 38.4473 1.58984   4
  -2  -8   7 402.360 8.27174   2
  -2   8   7 393.465 8.23317   2
   2   8  -7 390.149 8.34405   4
  -2  -8   7 373.743 8.68764   3
  -2   8   7 399.234 8.28994   5
   2  -8  -7 386.794 8.18230   2
   2   8  -7 389.715 8.20468   2
  -2  -8   7 391.579 8.38039   4
  -2   8   7 395.729 8.53376   3
   2   8  -6 180.994 3.90669   2
   2  -8  -6 177.709 3.88185   2
   2   8  -6 179.839 4.09659   4
  -2  -8   6 182.264 4.14051   4
  -2   8   6 184.950 4.34550   3
  -2  -8   6 170.597 4.47615   3
  -2   8   6 180.099 3.93205   2
  -2   8   6 172.897 4.30963   4
  -2   8   6 180.062 4.07297   5
  -2  -8   6 184.870 3.96622   2
  -2  -8   5 1.59981 1.05771   4
   2   8  -5 3.58056 0.96673   4
  -2  -8   5 2.43853 0.72357   2
  -2   8   5 1.67361 1.25897   4
  -2  -8   5 1.36774 1.48052   3
   2   8  -5 1.64063 1.53970   3
  -2   8   5 2.47718 1.34529   3
   2  -8  -5 1.57560 0.59453   2
   2   8  -5 2.56241 0.65195   2
  -2   8   5 2.60327 0.98157   5
   2   8  -4 36.1811 1.94195   3
  -2   8   4 37.3402 1.48014   5
   2   8  -4 34.5564 1.32114   4
  -2  -8   4 34.4545 1.42364   4
  -2   8   4 34.5027 1.64014   4
   2  -8  -4 34.0034 0.93729   2
   2   8  -4 33.7564 0.98309   2
  -2   8   4 35.0638 1.70410   3
  -2  -8   3 63.6518 1.88026   4
  -2   8   3 64.7285 2.09104   4
   2   8  -3 61.6768 1.81012   4
  -2   8   3 67.5551 2.19558   3
   2   8  -3 72.4511 2.36626   3
   2  -8  -2 72.0062 2.21465   3
   2   8  -2 73.7058 1.95670   4
   2   8  -2 76.9017 2.50046   3
  -2   8   2 70.3923 2.28716   3
  -2   8   2 74.0891 2.24549   4
   2  -8  -1 18.7381 1.36821   3
  -2   8   1 19.3441 1.36132   4
  -2   8   1 17.8356 1.48516   3
   2   8  -1 22.4524 1.66595   3
   2   8  -1 21.0050 1.00915   4
  -2   8   0 115.432 3.13064   3
   2   8   0 126.080 3.26910   3
  -2   8   0 117.789 3.11858   4
   2   8   0 123.011 2.83715   4
   2  -8   0 121.005 3.13534   3
  -2   8  -1 102.309 2.83412   4
   2   8   1 102.600 2.53525   4
   2   8   1 109.318 3.03754   3
  -2   8  -1 108.689 2.85025   3
   2  -8   1 106.937 2.83265   3
  -2   8  -2 173.904 4.18633   4
  -2   8  -2 184.528 4.23211   3
   2   8   2 176.849 3.99582   4
   2  -8   2 183.949 4.25298   4
   2  -8   2 178.147 4.23825   3
   2   8   2 172.096 4.37707   3
   2  -8   3 288.598 5.95533   2
   2   8   3 297.886 6.20376   4
   2  -8   3 302.135 6.43687   4
   2   8   3 280.424 5.91605   2
  -2   8  -3 298.567 6.39551   3
   2   8   3 306.314 6.58941   3
   2  -8   3 295.978 6.43901   3
  -2   8  -3 289.207 6.37896   4
   2   8   3 283.976 5.91065   2
   2  -8   4 19.4414 1.50706   3
   2   8   4 24.7367 1.64624   3
   2   8   4 21.7863 1.12518   4
   2  -8   4 19.9309 1.56762   4
  -2   8  -4 22.2933 1.36634   4
   2  -8   4 19.5756 0.82502   2
   2   8   4 17.9196 0.69423   2
  -2   8  -5 3.04396 1.30682   4
   2  -8   5 1.65033 1.36146   3
   2   8   5 3.35721 1.42548   3
   2   8   5 2.68136 0.55951   2
   2  -8   5 2.94925 0.72361   2
   2  -8   5 2.79870 1.38115   4
   2   8   5 3.60699 0.96410   4
   2   8   6 22.1299 1.68573   3
   2  -8   6 24.2424 1.59156   3
  -2   8  -6 21.5413 1.39629   4
   2  -8   6 25.1501 1.56834   4
   2  -8   6 23.1490 1.03874   2
   2   8   6 20.7607 0.88775   2
   2   8   7 121.586 3.43012   3
   2   8   7 124.873 2.89965   2
   2  -8   7 126.684 2.95798   2
   2  -8   7 122.980 3.33330   3
   2  -8   7 132.659 3.35511   4
  -2   8  -7 123.450 3.24544   4
   2  -8   8 130.515 3.45550   3
   2   8   8 125.078 3.02057   2
   2  -8   8 131.334 3.07579   2
   2   8   8 127.976 2.95850   1
   2  -8   8 126.693 2.97732   1
  -2   8  -8 130.381 3.35609   4
   2   8   8 136.048 3.54688   3
   2  -8   8 128.834 3.41455   4
   2  -8   9 19.2149 1.62957   3
   2  -8   9 17.7001 1.26999   2
   2   8   9 18.8952 1.19347   2
   2   8   9 20.9025 1.09384   1
   2  -8   9 20.6156 1.11296   1
   2  -8   9 24.2345 1.70412   4
  -2   8  -9 24.8250 1.58509   4
   2   8   9 19.3562 0.79943   5
   2   8   9 19.1691 1.81268   3
   2  -8  10 105.693 3.14954   3
  -2   8 -10 108.950 3.02865   4
   2   8  10 109.089 2.35749   5
   2   8  10 108.317 3.17481   3
   2  -8  10 111.061 2.69214   1
   2   8  10 106.581 2.65213   1
   2  -8  10 108.818 3.08396   4
   2  -8  10 111.354 2.85950   2
   2   8  10 108.226 2.77727   2
   2   8  11 97.0102 2.62690   2
   2  -8  11 94.8897 2.68739   2
   2   8  11 96.6896 3.04086   3
  -2   8 -11 97.2341 2.81533   4
   2  -8  11 100.486 2.52933   1
   2   8  11 96.9350 2.49163   1
   2  -8  11 99.6453 2.90799   4
   2  -8  11 97.0810 3.00419   3
   2  -8  12 19.0857 1.26629   1
   2   8  12 18.6229 1.44396   2
   2  -8  12 18.4609 1.50640   2
   2   8  12 16.4514 1.84356   3
  -2   8 -12 19.3436 1.67850   4
   2   8  12 18.0820 1.26426   1
   2  -8  12 19.3838 1.68416   4
   2  -8  12 18.6681 1.75301   3
   2  -8  13-0.37574 1.40301   2
   2   8  13 1.80401 1.33709   2
   2   8  13 1.31937 1.74393   3
  -2   8 -13 1.13447 1.50039   4
   2  -8  13-1.25553 1.71112   3
   2  -8  13 2.29192 1.18969   1
   2   8  13 1.29822 1.15594   1
   2  -8  13 2.49605 1.62335   4
   2  -8  14 107.076 3.23157   3
   2   8  14 105.456 3.32435   3
   2   8  14 102.672 2.96967   2
   2  -8  14 106.672 3.04370   2
   2   8  14 106.096 2.80672   1
   2  -8  14 103.976 2.82625   1
   2  -8  14 110.485 3.16585   4
   2  -8  15 162.180 4.18367   2
   2  -8  15 161.500 3.92897   1
   2   8  15 158.222 3.91006   1
   2  -8  15 170.179 4.26240   4
   2  -8  15 156.039 4.34533   3
   2   8  15 164.062 4.13188   2
   2  -8  16 69.1553 2.58974   2
   2   8  16 69.4605 2.52602   2
   2  -8  16 69.4644 2.60886   4
   2   8  16 67.7710 2.26793   1
   2  -8  16 69.7738 2.30107   1
   2   8  17 524.848 11.4501   2
   2  -8  17 526.512 11.5066   2
   2  -8  17 538.531 11.5115   4
   2   8  17 527.510 11.2545   1
   2  -8  17 521.758 11.2736   1
   2  -8  18 194.908 4.90093   2
   2   8  18 186.355 4.86609   2
   2  -8  18 186.695 4.87734   4
   2   8  18 187.149 4.57610   1
   2  -8  18 189.075 4.60831   1
   2  -8  19 79.2929 3.09295   2
   2   8  19 78.8666 2.93902   2
   2  -8  19 87.0431 3.06394   4
   2   8  19 82.2005 2.70602   1
   2  -8  19 90.9849 2.75283   1
   2  -8  20 41.9268 2.43240   2
   2   8  20 45.3177 2.46916   2
   2  -8  20 46.2498 2.12486   1
   2   8  20 46.2510 2.16675   1
   2  -8  20 42.6886 2.40426   4
   2  -8  21 3.29594 1.72710   1
   2  -8  21 3.45814 2.17286   2
   2   8  21-0.29934 2.03154   2
   2   8  21 1.08430 1.60554   1
   2  -8  22 140.586 3.88719   1
   2   8  22 141.594 3.85459   1
   2   8  22 134.897 4.23468   2
   2  -8  22 150.213 4.33136   2
   2  -8  23 11.9604 1.82837   1
   2  -8  23 12.2453 2.48573   2
   2   8  23 13.8724 1.92302   1
   2   8  23 13.5175 2.43176   2
   2  -8  24 21.9983 2.11648   1
   2   8  24 23.0299 2.13242   1
   2  -8  24 22.1061 2.53508   2
   2   8  24 20.4727 2.52003   2
   2   8  25-3.19223 2.43917   2
   2  -8  25 3.23841 2.56589   2
   2  -8  26 16.6173 2.74109   2
   2   8  26 18.9381 2.71866   2
   2  -8  27 10.4041 2.91025   2
   2   8  27 8.28695 2.76462   2
   2  -8  28 23.7319 2.96136   2
   2   8  28 17.5112 2.90506   2
   2   8  29 58.0484 3.51167   2
   2  -8  29 55.7345 3.62771   2
   2   8  30 2.01638 2.99415   2
   2  -8  30 1.75406 3.11953   2
   2  -8  31 4.34428 3.14158   2
   2   8  31-2.54939 2.93117   2
   2   8  32 4.31129 3.16111   2
   2  -8  32 1.74530 3.28733   2
   2   8  33 10.7378 3.38588   2
   2  -8  33 3.33928 3.24117   2
   2   8  34 11.5638 3.32640   2
  -2   9  34 7.08103 3.47202   2
  -2   9  33 2.82863 3.35790   2
  -2  -9  33 1.41354 3.42147   2
  -2  -9  32 39.5582 3.54571   2
  -2   9  32 36.8016 3.56341   2
  -2  -9  31 10.1691 3.26231   2
  -2   9  31 8.09900 3.03075   2
  -2   9  30 6.15881 3.01312   2
  -2  -9  30 2.34398 3.19402   2
  -2   9  29-1.29760 2.93257   2
  -2  -9  29-3.28505 3.06919   2
  -2   9  28 1.77276 2.71842   2
  -2  -9  28-2.29230 2.78854   2
  -2   9  27 25.9926 2.96814   2
  -2  -9  27 20.9140 3.04649   2
  -2   9  26 8.48374 2.68237   2
  -2  -9  26 8.57199 2.66088   2
  -2   9  25 18.1207 2.64966   2
  -2  -9  25 23.8949 2.80939   2
  -2   9  24 25.2080 2.64535   2
  -2  -9  24 27.6920 2.85196   2
  -2   9  24 32.5661 2.20230   1
  -2  -9  24 28.4584 2.14630   1
  -2  -9  23 42.4679 2.92934   2
  -2   9  23 44.5779 2.76746   2
  -2   9  23 42.9353 2.27224   1
  -2  -9  23 36.7680 2.98156   3
  -2  -9  23 48.3608 2.28058   1
  -2  -9  22 1.57066 2.58992   3
  -2   9  22 1.84886 2.21284   2
  -2  -9  22 1.93359 1.95064   4
  -2  -9  22 4.04945 2.39677   2
  -2   9  22 1.28273 1.72210   1
  -2  -9  22-1.83885 1.79212   1
  -2  -9  21 23.5172 2.53873   3
  -2   9  21 26.0973 2.38010   2
  -2  -9  21 29.0322 2.20428   4
  -2  -9  21 24.6455 2.45961   2
  -2  -9  21 23.8338 1.92004   1
  -2   9  21 26.4065 1.92241   1
  -2  -9  20 3.59905 2.38337   3
  -2   9  20 8.02312 2.09244   2
  -2  -9  20 6.06986 1.86636   4
  -2  -9  20 4.11168 2.14850   2
  -2   9  20 8.31564 1.67005   1
  -2  -9  20 3.92068 1.63299   1
  -2  -9  19 26.3697 2.54104   3
  -2  -9  19 21.8384 2.03256   4
  -2   9  19 23.8100 2.19390   2
  -2  -9  19 20.6343 2.24822   2
  -2  -9  19 21.4430 1.73432   1
  -2   9  19 21.4173 1.74197   1
  -2  -9  18 1.29471 1.95819   2
  -2   9  18-1.54072 1.84429   2
  -2  -9  18-0.08681 2.23169   3
  -2   9  18 1.95894 1.46538   1
  -2  -9  18-1.29076 1.50039   1
  -2  -9  18-0.56192 1.78901   4
  -2   9  17 2.46836 1.75214   2
  -2  -9  17 0.89600 1.84848   2
  -2  -9  17 2.99366 1.75524   4
  -2  -9  17 2.52909 2.15828   3
  -2  -9  17-1.04586 1.41644   1
  -2   9  17 1.50460 1.42186   1
  -2  -9  16 29.3387 2.07203   2
  -2   9  16 31.7214 1.95894   2
  -2  -9  16 31.2749 1.69443   1
  -2   9  16 34.3200 1.66217   1
  -2  -9  16 32.3591 2.50000   3
  -2  -9  16 30.3596 1.90083   4
  -2  -9  15 4.08068 1.30800   1
  -2   9  15 3.62695 1.27921   1
  -2  -9  15 7.14197 2.09429   3
  -2  -9  15 5.52556 1.68537   2
  -2   9  15 3.96308 1.59846   2
  -2   9  15 6.48806 1.73596   3
  -2  -9  15 4.09473 1.56991   4
  -2   9  14 6.49992 1.26953   1
  -2  -9  14 7.61939 1.23410   1
  -2   9  14 8.60965 1.72852   3
  -2  -9  14 6.22808 2.10317   3
  -2  -9  14 8.89169 1.62281   2
  -2   9  14 8.62533 1.51231   2
  -2  -9  14 8.29398 1.50578   4
  -2   9  13 1.65323 1.08996   1
  -2   9  13 0.57579 1.61304   3
  -2  -9  13 0.30015 1.15441   1
  -2  -9  13-1.19238 1.90257   3
  -2   9  13 0.75105 1.40925   2
  -2  -9  13 0.76154 1.46264   2
  -2  -9  13 3.40952 1.49033   4
  -2   9  12 10.9243 1.12159   1
  -2   9  12 10.7081 1.70073   3
  -2  -9  12 11.0426 1.15942   1
  -2  -9  12 13.4589 2.01952   3
  -2   9  12 10.3180 1.36293   2
  -2  -9  12 8.14920 1.40581   2
  -2  -9  12 11.7326 1.43213   4
  -2  -9  11 11.0386 1.47641   4
  -2  -9  11 12.5578 1.11144   1
  -2   9  11 11.7008 1.05859   1
  -2  -9  11 12.2841 1.92178   3
  -2   9  11 9.68238 1.65574   3
  -2  -9  11 12.1411 1.38672   2
  -2   9  11 10.8089 1.27349   2
  -2   9  10 3.71274 1.57342   3
  -2  -9  10 6.35590 1.86710   3
  -2   9  10 3.05115 1.10439   2
  -2  -9  10 4.98014 1.19045   2
  -2  -9  10 5.46026 0.93708   1
  -2   9  10 3.06592 0.92511   1
  -2  -9  10 4.16278 1.32589   4
  -2   9   9 6.23891 0.83044   1
  -2   9   9 5.81772 1.56362   3
  -2  -9   9 5.00119 1.63968   3
  -2   9   9 6.13635 0.92643   5
   2   9  -9 6.60101 1.22589   4
  -2  -9   9 5.75020 0.91511   1
  -2  -9   9 5.89070 1.10777   2
  -2  -9   9 7.43118 1.35693   4
  -2   9   9 5.56020 1.04309   2
  -2   9   8 85.8128 2.61206   3
  -2  -9   8 72.3761 2.71971   3
  -2  -9   8 75.0226 2.09825   2
  -2   9   8 79.5633 2.04628   2
  -2   9   8 77.7138 2.09057   5
  -2   9   8 80.2440 1.89302   1
  -2  -9   8 75.7238 1.94359   1
  -2  -9   8 77.4449 2.31670   4
   2   9  -8 70.9890 2.22739   4
  -2  -9   7 92.1894 2.54240   4
  -2   9   7 93.3036 2.43126   5
  -2   9   7 100.725 2.82744   3
  -2  -9   7 93.2746 2.96811   3
  -2  -9   7 91.1948 2.29130   2
   2   9  -7 89.6965 2.47911   4
  -2   9   7 93.8984 2.12543   1
  -2  -9   7 91.3600 2.16915   1
  -2   9   7 90.0418 2.24144   2
  -2   9   7 93.4928 2.79878   4
  -2   9   6 17.9651 1.47610   4
  -2   9   6 20.8220 1.68259   3
  -2  -9   6 18.2660 1.88826   3
  -2  -9   6 17.8424 0.92395   2
  -2  -9   6 20.5568 1.36539   4
   2   9  -6 21.2578 1.26354   4
  -2   9   6 19.0590 0.72169   1
  -2  -9   6 20.1519 0.79682   1
  -2   9   6 17.7164 1.19559   5
  -2   9   5 4.69910 1.41966   4
  -2  -9   5 5.85452 1.58968   3
   2   9  -5 4.76185 1.61626   3
   2   9  -5 3.96455 1.04951   4
  -2   9   5 5.06467 1.39389   3
  -2   9   5 4.92904 1.16458   5
  -2  -9   5 4.71982 0.53262   1
  -2   9   5 4.21488 0.47530   1
  -2  -9   5 4.16241 1.15778   4
   2   9  -4 74.2007 2.52370   3
   2   9  -4 75.2474 2.06115   4
  -2  -9   4 82.5330 2.59969   3
  -2   9   4 76.9280 2.42214   3
  -2   9   4 78.3064 2.19381   5
  -2   9   4 75.3484 2.35759   4
  -2  -9   4 76.2824 2.12725   4
  -2  -9   4 68.3738 1.56622   1
   2   9  -3 17.0692 1.11463   4
   2   9  -3 18.9245 1.70630   3
  -2  -9   3 19.7108 1.26188   4
  -2   9   3 19.5997 1.54291   3
  -2  -9   3 17.7325 1.66469   3
  -2   9   3 19.0381 1.51965   4
  -2   9   2 11.2237 1.51535   3
   2   9  -2 14.5989 1.70473   3
  -2   9   2 11.1686 1.45471   4
  -2  -9   2 11.0763 1.62469   3
   2   9  -2 16.2192 1.08580   4
  -2   9   1 25.0080 1.59483   3
   2   9  -1 29.8900 1.83630   3
   2  -9  -1 21.7274 1.58775   3
  -2  -9   1 27.5969 1.88789   3
  -2   9   1 26.4360 1.50971   4
   2   9  -1 24.7905 1.17472   4
   2  -9   0 21.7471 1.57512   3
  -2  -9   0 25.4824 1.79088   3
  -2   9   0 22.6925 1.57193   3
   2   9   0 22.8326 1.65475   3
  -2   9   0 19.7223 1.53179   4
   2   9   0 22.3312 1.09077   4
  -2   9  -1 9.56110 1.34314   4
   2   9   1 5.84950 0.89635   4
   2   9   1 8.46076 1.57541   3
  -2  -9  -1 8.66010 1.68676   3
   2  -9   1 7.82337 1.38783   3
  -2   9  -1 5.62362 1.34989   3
  -2   9  -2 100.302 2.80679   4
   2   9   2 98.4059 2.47595   4
   2  -9   2 101.249 2.81442   4
  -2  -9  -2 97.4604 2.95785   3
   2   9   2 96.8316 2.92534   3
   2  -9   2 98.6203 2.84930   3
  -2   9  -2 95.5740 2.80844   3
   2  -9   3 40.5119 1.83317   4
  -2  -9  -3 32.2642 1.91805   3
   2   9   3 33.0449 1.33306   4
  -2   9  -3 34.0498 1.66710   3
   2  -9   3 36.3550 1.78793   3
   2   9   3 31.5978 1.86723   3
  -2   9  -3 32.4688 1.65834   4
   2  -9   4 0.62846 1.44077   4
   2   9   4 2.92088 1.47388   3
  -2   9  -4 1.45171 1.29211   4
   2  -9   4 0.72826 1.39058   3
   2   9   4-0.48356 0.93080   4
   2  -9   4 0.32481 0.53219   2
   2   9   5 184.933 4.25728   4
   2  -9   5 184.693 4.46703   4
   2   9   5 185.286 4.63044   3
   2  -9   5 183.811 4.54887   3
  -2   9  -5 179.918 4.44759   4
   2  -9   5 189.721 3.99823   2
   2   9   5 186.709 3.93471   2
   2   9   6 2.24596 1.52541   3
   2  -9   6 0.44903 0.77768   2
   2  -9   6-0.35959 1.43858   3
   2   9   6-0.38322 1.00806   4
   2  -9   6-0.27957 1.46600   4
  -2   9  -6-1.15427 1.26824   4
   2   9   6-0.63587 0.60402   2
   2  -9   7 55.6880 2.22077   3
   2   9   7 61.3308 2.36552   3
   2  -9   7 55.8269 2.11843   4
  -2   9  -7 57.0524 2.13696   4
   2  -9   7 56.0660 1.63828   2
   2   9   7 56.8419 1.52864   2
   2  -9   8 26.4778 1.81108   3
  -2   9  -8 22.1169 1.62277   4
   2   9   8 29.5791 1.90340   3
   2  -9   8 24.9496 1.21769   2
   2   9   8 26.3230 1.12682   2
   2  -9   8 25.3135 1.79125   4
   2   9   9 64.7120 2.48885   3
   2  -9   9 60.5240 1.77880   1
   2   9   9 62.3563 1.62741   5
   2  -9   9 60.0311 2.38559   3
  -2   9  -9 60.7415 2.20631   4
   2  -9   9 66.2419 1.92892   2
   2   9   9 65.0378 1.84455   2
   2  -9   9 64.1978 2.34796   4
   2   9  10 24.3347 1.95195   3
   2  -9  10 25.1578 1.79905   3
   2   9  10 23.1891 1.17809   1
   2  -9  10 24.8712 1.22035   1
   2   9  10 25.4189 0.90363   5
   2  -9  10 23.2957 1.84158   4
   2   9  10 25.5291 1.31995   2
   2  -9  10 27.2494 1.39357   2
  -2   9 -10 25.5904 1.76676   4
   2  -9  11 297.714 6.72038   3
  -2   9 -11 289.424 6.59947   4
   2  -9  11 290.268 6.62518   4
   2  -9  11 287.572 6.39527   2
   2   9  11 289.605 6.35671   2
   2   9  11 288.862 6.25381   1
   2  -9  11 286.123 6.26827   1
   2   9  11 285.614 6.75814   3
   2  -9  12 283.691 6.64068   3
  -2   9 -12 275.149 6.49815   4
   2  -9  12 288.029 6.53525   4
   2   9  12 281.993 6.70227   3
   2   9  12 280.091 6.16436   1
   2  -9  12 286.674 6.18542   1
   2   9  12 283.343 6.28788   2
   2  -9  12 283.145 6.34131   2
   2   9  13 4.44718 1.40383   2
   2  -9  13 0.93126 1.44612   2
  -2   9 -13 3.36819 1.65086   4
   2  -9  13 3.16307 1.75578   4
   2   9  13 2.85493 1.88197   3
   2   9  13 2.87474 1.15247   1
   2  -9  13 3.10550 1.21851   1
   2  -9  13 3.11225 1.83303   3
   2  -9  14 87.5680 2.94732   3
  -2   9 -14 87.4678 2.84724   4
   2  -9  14 90.2759 2.71749   2
   2   9  14 84.4690 2.62546   2
   2   9  14 82.0567 2.41989   1
   2  -9  14 85.2073 2.46687   1
   2   9  14 85.2528 3.04344   3
   2  -9  14 90.1999 2.88881   4
   2  -9  15 36.6682 2.17719   4
   2   9  15 40.8031 2.37021   3
   2  -9  15 40.0035 2.05848   2
   2   9  15 41.1908 1.95784   2
   2  -9  15 38.9656 2.35512   3
   2   9  15 40.3214 1.72807   1
   2  -9  15 39.4128 1.75967   1
   2  -9  16 2.52764 1.87832   4
   2  -9  16 2.62047 1.71575   2
   2   9  16 0.81936 1.62127   2
   2   9  16 0.28918 1.35415   1
   2  -9  16 1.99784 1.34907   1
   2  -9  16 1.29241 1.96768   3
   2   9  16 1.25880 2.06580   3
   2  -9  17-0.37309 1.77502   4
[truncated: 1,973,182 more chars]
